# Supplementary material for: 5-Bromo-2-methyl-3-(4-methyl­phenyl­sulfon­yl)-1-benzofuran
Source: Acta Crystallogr Sect E Struct Rep Online. 2012 Jun 20;68(Pt 7):o2143. doi: 10.1107/S1600536812026918 (PMC3393953; doi:10.1107/S1600536812026918)
Supplement: Supplementary file 1 [file e-68-o2143-sup1.cif]

##############################################################################
#                                                                            #
# This CIF contains the data in a paper accepted for publication in          #
# Acta Crystallographica Section E. It conforms to the requirements of       #
# Notes for Authors for Acta Crystallographica Section E, and has been       #
# peer reviewed under the auspices of the IUCr Commission on Journals.       #
#                                                                            #
# Full details of the Crystallographic Information File format               #
# are given in the paper "The Crystallographic Information File (CIF):       #
# a New Standard Archive File for Crystallography" by S. R. Hall, F. H.      #
# Allen and I. D. Brown [Acta Cryst. (1991), A47, 655-685].                  #
#                                                                            #
# The current version of the core CIF dictionary is obtainable from          #
# ftp://ftp.iucr.org/pub/cif_core.dic.                                       #
#                                                                            #
# Software is freely available for graphical display of the structure(s)     #
# in this CIF. For information consult the CIF software page                 #
# http://www.iucr.org/resources/cif/software.                                #
#                                                                            #
# This file may be used for bona fide research purposes within the           #
# scientific community so long as proper attribution is given to the journal # 
# article from which it was obtained.                                        #
#                                                                            #
##############################################################################
data_global
_audit_creation_method     'form.cif (version 2.0)'
_journal_data_validation_number     ?
_journal_date_recd_electronic     2012-06-13
_journal_date_accepted     2012-06-14
_journal_name_full     'Acta Crystallographica, Section E'
_journal_year     2012
_journal_volume     68
_journal_issue      7
_journal_page_first     o2143
_journal_page_last     o2143
_journal_paper_category     QO
_journal_paper_doi     10.1107/S1600536812026918
_journal_coeditor_code     LD2064
_publ_contact_author_name     'Prof. Uk Lee'
_publ_contact_author_address
;
Department of Chemistry, Pukyong National University, 599-1 Daeyeon 3-dong
Nam-gu, Busan 608-737, Republic of Korea
;
_publ_contact_author_email     'uklee@pknu.ac.kr'
_publ_contact_author_fax     '+82-51-629-5583'
_publ_contact_author_phone     '+82-51-629-5596'
_publ_section_title
;
5-Bromo-2-methyl-3-(4-methylphenylsulfonyl)-1-benzofuran
;
loop_
    _publ_author_name
    _publ_author_address
    'Choi, Hong Dae'
;
Department of Chemistry, Dongeui University, San 24 Kaya-dong
Busanjin-gu, Busan 614-714, Republic of Korea
;
    'Seo, Pil Ja'
;
Department of Chemistry, Dongeui University, San 24 Kaya-dong
Busanjin-gu, Busan 614-714, Republic of Korea
;
    'Lee, Uk'
;
Department of Chemistry, Pukyong National University,
599-1 Daeyeon 3-dong
Nam-gu, Busan 608-737, Republic of Korea
;
data_I
_chemical_name_systematic
;
5-Bromo-2-methyl-3-(4-methylphenylsulfonyl)-1-benzofuran
;
_chemical_name_common     ?
_chemical_formula_moiety     'C16 H13 Br O3 S'
_chemical_formula_sum     'C16 H13 Br O3 S'
_chemical_formula_iupac     'C16 H13 Br O3 S'
_chemical_formula_weight     365.23
_chemical_melting_point     ?
_symmetry_cell_setting     triclinic
_symmetry_space_group_name_H-M     'P -1'
_symmetry_space_group_name_Hall     '-P 1'
loop_
    _symmetry_equiv_pos_as_xyz
    'x, y, z'
    '-x, -y, -z'
_cell_length_a     7.2126(2)
_cell_length_b     10.3607(3)
_cell_length_c     11.1748(3)
_cell_angle_alpha     112.987(2)
_cell_angle_beta     90.340(2)
_cell_angle_gamma     107.903(2)
_cell_volume     723.93(3)
_cell_formula_units_Z     2
_cell_measurement_reflns_used     5035
_cell_measurement_theta_min     3.00
_cell_measurement_theta_max     28.01
_cell_measurement_temperature     173(2)
_exptl_crystal_description     'block'
_exptl_crystal_colour     'colourless'
_exptl_crystal_size_max     0.24
_exptl_crystal_size_mid     0.16
_exptl_crystal_size_min     0.14
_exptl_crystal_density_diffrn     1.676
_exptl_crystal_density_meas     ?
_exptl_crystal_density_method     'not measured'
_exptl_crystal_F_000     368
_exptl_absorpt_coefficient_mu     2.990
_exptl_absorpt_correction_type     multi-scan
_exptl_absorpt_process_details     '(<i>SADABS</i>; Bruker, 2009)'
_exptl_absorpt_correction_T_min     0.5625
_exptl_absorpt_correction_T_max     0.7457
_exptl_special_details
;
;
_diffrn_ambient_temperature     173(2)
_diffrn_radiation_type     MoK\a
_diffrn_radiation_wavelength     0.71073
_diffrn_radiation_source     'rotating anode'
_diffrn_radiation_monochromator     'graphite multilayer'
_diffrn_measurement_device_type     'Bruker SMART APEXII CCD'
_diffrn_measurement_method     '\f and \w scans'
_diffrn_detector_area_resol_mean     10.0
_diffrn_reflns_number     13654
_diffrn_reflns_av_R_equivalents     0.0366
_diffrn_reflns_av_sigmaI/netI     0.0340
_diffrn_reflns_theta_min     2.00
_diffrn_reflns_theta_max     28.36
_diffrn_reflns_theta_full     28.36
_diffrn_measured_fraction_theta_max     0.998
_diffrn_measured_fraction_theta_full     0.998
_diffrn_reflns_limit_h_min     -9
_diffrn_reflns_limit_h_max     9
_diffrn_reflns_limit_k_min     -13
_diffrn_reflns_limit_k_max     13
_diffrn_reflns_limit_l_min     -14
_diffrn_reflns_limit_l_max     14
_diffrn_standards_number     0
_diffrn_standards_interval_count     ?
_diffrn_standards_interval_time     ?
_diffrn_standards_decay_%     ?
_refine_special_details
;
 Refinement of F^2^ against ALL reflections.  The weighted R-factor wR and
 goodness of fit S are based on F^2^, conventional R-factors R are based
 on F, with F set to zero for negative F^2^. The threshold expression of
 F^2^ > 2sigma(F^2^) is used only for calculating R-factors(gt) etc. and is
 not relevant to the choice of reflections for refinement.  R-factors based
 on F^2^ are statistically about twice as large as those based on F, and R-
 factors based on ALL data will be even larger.
;
_reflns_number_total     3618
_reflns_number_gt     2977
_reflns_threshold_expression     I>2\s(I)
_refine_ls_structure_factor_coef     Fsqd
_refine_ls_matrix_type     full
_refine_ls_R_factor_all     0.0455
_refine_ls_R_factor_gt     0.0340
_refine_ls_wR_factor_gt     0.0823
_refine_ls_wR_factor_ref     0.0872
_refine_ls_goodness_of_fit_ref     1.031
_refine_ls_restrained_S_all     1.031
_refine_ls_number_reflns     3618
_refine_ls_number_parameters     192
_refine_ls_number_restraints     0
_refine_ls_hydrogen_treatment     constr
_refine_ls_weighting_scheme     calc
_refine_ls_weighting_details
         'calc w=1/[\s^2^(Fo^2^)+(0.0410P)^2^+0.3896P] where P=(Fo^2^+2Fc^2^)/3'
_atom_sites_solution_hydrogens     difmap
_atom_sites_solution_primary     direct
_atom_sites_solution_secondary     difmap
_refine_ls_shift/su_max     0.001
_refine_ls_shift/su_mean     0.000
_refine_diff_density_max     0.611
_refine_diff_density_min     -0.375
_refine_ls_extinction_method     none
_refine_ls_extinction_coef     ?
loop_
    _atom_type_symbol
    _atom_type_description
    _atom_type_scat_dispersion_real
    _atom_type_scat_dispersion_imag
    _atom_type_scat_source
    'C' 'C' 0.0033 0.0016
                         'International Tables Vol C Tables 4.2.6.8 and 6.1.1.4'
    'H' 'H' 0.0000 0.0000
                         'International Tables Vol C Tables 4.2.6.8 and 6.1.1.4'
    'O' 'O' 0.0106 0.0060
                         'International Tables Vol C Tables 4.2.6.8 and 6.1.1.4'
    'S' 'S' 0.1246 0.1234
                         'International Tables Vol C Tables 4.2.6.8 and 6.1.1.4'
    'Br' 'Br' -0.2901 2.4595
                         'International Tables Vol C Tables 4.2.6.8 and 6.1.1.4'
_computing_data_collection     '<i>APEX2</i> (Bruker, 2009)'
_computing_cell_refinement     '<i>SAINT</i> (Bruker, 2009)'
_computing_data_reduction     '<i>SAINT</i> (Bruker, 2009)'
_computing_structure_solution     '<i>SHELXS97</i> (Sheldrick, 2008)'
_computing_structure_refinement     '<i>SHELXL97</i> (Sheldrick, 2008)'
_computing_molecular_graphics
        '<i>ORTEP-3</i> (Farrugia, 1997) and <i>DIAMOND</i> (Brandenburg, 1998)'
_computing_publication_material     '<i>SHELXL97</i> (Sheldrick, 2008)'
loop_
    _atom_site_type_symbol
    _atom_site_label
    _atom_site_fract_x
    _atom_site_fract_y
    _atom_site_fract_z
    _atom_site_U_iso_or_equiv
    _atom_site_adp_type
    _atom_site_calc_flag
    _atom_site_refinement_flags
    _atom_site_occupancy
    _atom_site_symmetry_multiplicity
    _atom_site_disorder_assembly
    _atom_site_disorder_group
    Br Br1 0.15488(4) 1.00069(3) 0.87021(2) 0.04424(11) Uani d . 1 2 . .
    S S1 -0.00690(8) 0.60478(6) 0.27695(5) 0.02645(13) Uani d . 1 2 . .
    O O1 0.3145(2) 1.01741(18) 0.35296(17) 0.0327(4) Uani d . 1 2 . .
    O O2 -0.1043(2) 0.5621(2) 0.14793(15) 0.0359(4) Uani d . 1 2 . .
    O O3 -0.1223(2) 0.58519(18) 0.37716(15) 0.0315(4) Uani d . 1 2 . .
    C C1 0.1341(3) 0.7923(2) 0.3393(2) 0.0261(4) Uani d . 1 2 . .
    C C2 0.1767(3) 0.8934(2) 0.4763(2) 0.0253(4) Uani d . 1 2 . .
    C C3 0.1348(3) 0.8827(3) 0.5943(2) 0.0277(5) Uani d . 1 2 . .
    H H3 0.0613 0.7907 0.5969 0.033 Uiso calc R 1 2 . .
    C C4 0.2051(3) 1.0124(3) 0.7073(2) 0.0321(5) Uani d . 1 2 . .
    C C5 0.3109(4) 1.1496(3) 0.7075(3) 0.0360(5) Uani d . 1 2 . .
    H H5 0.3537 1.2360 0.7879 0.043 Uiso calc R 1 2 . .
    C C6 0.3537(3) 1.1604(3) 0.5906(3) 0.0353(5) Uani d . 1 2 . .
    H H6 0.4257 1.2528 0.5881 0.042 Uiso calc R 1 2 . .
    C C7 0.2871(3) 1.0310(3) 0.4783(2) 0.0290(5) Uani d . 1 2 . .
    C C8 0.2210(3) 0.8717(3) 0.2700(2) 0.0295(5) Uani d . 1 2 . .
    C C9 0.2361(4) 0.8320(3) 0.1296(2) 0.0387(6) Uani d . 1 2 . .
    H H9A 0.3738 0.8462 0.1160 0.058 Uiso calc R 1 2 . .
    H H9B 0.1888 0.8958 0.1008 0.058 Uiso calc R 1 2 . .
    H H9C 0.1557 0.7276 0.0785 0.058 Uiso calc R 1 2 . .
    C C10 0.1604(3) 0.5089(2) 0.2602(2) 0.0261(4) Uani d . 1 2 . .
    C C11 0.2062(3) 0.4715(3) 0.3602(2) 0.0300(5) Uani d . 1 2 . .
    H H11 0.1513 0.5010 0.4395 0.036 Uiso calc R 1 2 . .
    C C12 0.3325(4) 0.3911(3) 0.3435(2) 0.0334(5) Uani d . 1 2 . .
    H H12 0.3611 0.3630 0.4110 0.040 Uiso calc R 1 2 . .
    C C13 0.4185(3) 0.3503(3) 0.2297(2) 0.0317(5) Uani d . 1 2 . .
    C C14 0.3751(4) 0.3926(3) 0.1327(2) 0.0353(5) Uani d . 1 2 . .
    H H14 0.4359 0.3679 0.0556 0.042 Uiso calc R 1 2 . .
    C C15 0.2461(4) 0.4695(3) 0.1453(2) 0.0334(5) Uani d . 1 2 . .
    H H15 0.2156 0.4956 0.0768 0.040 Uiso calc R 1 2 . .
    C C16 0.5507(4) 0.2586(3) 0.2102(3) 0.0420(6) Uani d . 1 2 . .
    H H16A 0.4759 0.1540 0.1549 0.063 Uiso calc R 1 2 . .
    H H16B 0.6016 0.2675 0.2956 0.063 Uiso calc R 1 2 . .
    H H16C 0.6609 0.2943 0.1673 0.063 Uiso calc R 1 2 . .
loop_
    _atom_site_aniso_label
    _atom_site_aniso_U_11
    _atom_site_aniso_U_22
    _atom_site_aniso_U_33
    _atom_site_aniso_U_12
    _atom_site_aniso_U_13
    _atom_site_aniso_U_23
    Br1 0.05295(18) 0.05149(18) 0.02791(13) 0.02311(14) 0.00691(11) 0.01176(11)
    S1 0.0248(3) 0.0301(3) 0.0224(2) 0.0043(2) 0.00156(19) 0.0125(2)
    O1 0.0310(8) 0.0322(9) 0.0430(9) 0.0105(7) 0.0085(7) 0.0237(7)
    O2 0.0321(8) 0.0457(10) 0.0261(8) 0.0068(8) -0.0045(6) 0.0159(7)
    O3 0.0286(8) 0.0337(9) 0.0298(8) 0.0040(7) 0.0058(6) 0.0155(7)
    C1 0.0242(10) 0.0293(11) 0.0292(10) 0.0098(9) 0.0043(8) 0.0160(9)
    C2 0.0201(9) 0.0261(11) 0.0306(10) 0.0082(8) 0.0030(8) 0.0124(9)
    C3 0.0249(10) 0.0278(12) 0.0300(10) 0.0082(9) 0.0023(8) 0.0119(9)
    C4 0.0295(11) 0.0361(13) 0.0320(11) 0.0142(10) 0.0039(9) 0.0130(10)
    C5 0.0319(12) 0.0293(12) 0.0410(13) 0.0117(10) -0.0017(10) 0.0075(10)
    C6 0.0279(11) 0.0257(12) 0.0518(14) 0.0080(10) 0.0014(10) 0.0163(11)
    C7 0.0234(10) 0.0310(12) 0.0392(12) 0.0113(9) 0.0052(9) 0.0194(10)
    C8 0.0248(10) 0.0342(12) 0.0358(11) 0.0109(9) 0.0050(9) 0.0202(10)
    C9 0.0404(13) 0.0507(16) 0.0388(13) 0.0173(12) 0.0127(11) 0.0308(12)
    C10 0.0279(10) 0.0217(10) 0.0239(9) 0.0023(9) -0.0010(8) 0.0093(8)
    C11 0.0319(11) 0.0341(12) 0.0241(10) 0.0079(10) 0.0050(8) 0.0145(9)
    C12 0.0358(12) 0.0340(13) 0.0334(11) 0.0078(10) 0.0017(10) 0.0200(10)
    C13 0.0290(11) 0.0224(11) 0.0372(12) 0.0027(9) 0.0017(9) 0.0103(9)
    C14 0.0428(13) 0.0333(13) 0.0272(11) 0.0122(11) 0.0090(10) 0.0102(10)
    C15 0.0414(13) 0.0356(13) 0.0228(10) 0.0109(11) 0.0037(9) 0.0130(9)
    C16 0.0402(14) 0.0336(14) 0.0546(16) 0.0122(11) 0.0097(12) 0.0209(12)
_geom_special_details
;
 All esds (except the esd in the dihedral angle between two l.s. planes)
 are estimated using the full covariance matrix.  The cell esds are taken
 into account individually in the estimation of esds in distances, angles
 and torsion angles; correlations between esds in cell parameters are only
 used when they are defined by crystal symmetry.  An approximate (isotropic)
 treatment of cell esds is used for estimating esds involving l.s. planes.
;
loop_
    _geom_bond_atom_site_label_1
    _geom_bond_atom_site_label_2
    _geom_bond_site_symmetry_2
    _geom_bond_distance
    _geom_bond_publ_flag
    Br1 Br1 2_577 3.6736(5) ?
    Br1 C4 . 1.901(2) ?
    S1 O2 . 1.4376(16) ?
    S1 O3 . 1.4395(16) ?
    S1 C1 . 1.736(2) ?
    S1 C10 . 1.753(2) ?
    O1 C8 . 1.366(3) ?
    O1 C7 . 1.374(3) ?
    C1 C8 . 1.363(3) ?
    C1 C2 . 1.442(3) ?
    C2 C3 . 1.392(3) ?
    C2 C7 . 1.395(3) ?
    C3 C4 . 1.380(3) ?
    C3 H3 . 0.9500 ?
    C4 C5 . 1.391(4) ?
    C5 C6 . 1.382(4) ?
    C5 H5 . 0.9500 ?
    C6 C7 . 1.373(3) ?
    C6 H6 . 0.9500 ?
    C8 C9 . 1.472(3) ?
    C9 H9A . 0.9800 ?
    C9 H9B . 0.9800 ?
    C9 H9C . 0.9800 ?
    C10 C11 . 1.385(3) ?
    C10 C15 . 1.397(3) ?
    C11 C12 . 1.381(4) ?
    C11 H11 . 0.9500 ?
    C12 C13 . 1.390(3) ?
    C12 H12 . 0.9500 ?
    C13 C14 . 1.384(3) ?
    C13 C16 . 1.503(4) ?
    C14 C15 . 1.375(4) ?
    C14 H14 . 0.9500 ?
    C15 H15 . 0.9500 ?
    C16 H16A . 0.9800 ?
    C16 H16B . 0.9800 ?
    C16 H16C . 0.9800 ?
loop_
    _geom_angle_atom_site_label_1
    _geom_angle_atom_site_label_2
    _geom_angle_atom_site_label_3
    _geom_angle_site_symmetry_1
    _geom_angle_site_symmetry_3
    _geom_angle
    _geom_angle_publ_flag
    C4 Br1 Br1 . 2_577 152.33(7) ?
    O2 S1 O3 . . 119.55(10) ?
    O2 S1 C1 . . 108.57(11) ?
    O3 S1 C1 . . 106.20(10) ?
    O2 S1 C10 . . 107.83(10) ?
    O3 S1 C10 . . 108.00(10) ?
    C1 S1 C10 . . 105.93(10) ?
    C8 O1 C7 . . 107.36(17) ?
    C8 C1 C2 . . 107.5(2) ?
    C8 C1 S1 . . 127.18(18) ?
    C2 C1 S1 . . 125.28(16) ?
    C3 C2 C7 . . 119.3(2) ?
    C3 C2 C1 . . 136.0(2) ?
    C7 C2 C1 . . 104.72(19) ?
    C4 C3 C2 . . 116.8(2) ?
    C4 C3 H3 . . 121.6 ?
    C2 C3 H3 . . 121.6 ?
    C3 C4 C5 . . 123.3(2) ?
    C3 C4 Br1 . . 117.80(18) ?
    C5 C4 Br1 . . 118.86(18) ?
    C6 C5 C4 . . 120.0(2) ?
    C6 C5 H5 . . 120.0 ?
    C4 C5 H5 . . 120.0 ?
    C7 C6 C5 . . 116.8(2) ?
    C7 C6 H6 . . 121.6 ?
    C5 C6 H6 . . 121.6 ?
    C6 C7 O1 . . 126.0(2) ?
    C6 C7 C2 . . 123.8(2) ?
    O1 C7 C2 . . 110.19(19) ?
    C1 C8 O1 . . 110.2(2) ?
    C1 C8 C9 . . 133.6(2) ?
    O1 C8 C9 . . 116.2(2) ?
    C8 C9 H9A . . 109.5 ?
    C8 C9 H9B . . 109.5 ?
    H9A C9 H9B . . 109.5 ?
    C8 C9 H9C . . 109.5 ?
    H9A C9 H9C . . 109.5 ?
    H9B C9 H9C . . 109.5 ?
    C11 C10 C15 . . 120.3(2) ?
    C11 C10 S1 . . 120.07(18) ?
    C15 C10 S1 . . 119.65(18) ?
    C12 C11 C10 . . 119.4(2) ?
    C12 C11 H11 . . 120.3 ?
    C10 C11 H11 . . 120.3 ?
    C11 C12 C13 . . 121.2(2) ?
    C11 C12 H12 . . 119.4 ?
    C13 C12 H12 . . 119.4 ?
    C14 C13 C12 . . 118.4(2) ?
    C14 C13 C16 . . 120.6(2) ?
    C12 C13 C16 . . 121.0(2) ?
    C15 C14 C13 . . 121.6(2) ?
    C15 C14 H14 . . 119.2 ?
    C13 C14 H14 . . 119.2 ?
    C14 C15 C10 . . 119.1(2) ?
    C14 C15 H15 . . 120.5 ?
    C10 C15 H15 . . 120.5 ?
    C13 C16 H16A . . 109.5 ?
    C13 C16 H16B . . 109.5 ?
    H16A C16 H16B . . 109.5 ?
    C13 C16 H16C . . 109.5 ?
    H16A C16 H16C . . 109.5 ?
    H16B C16 H16C . . 109.5 ?
loop_
    _geom_torsion_atom_site_label_1
    _geom_torsion_atom_site_label_2
    _geom_torsion_atom_site_label_3
    _geom_torsion_atom_site_label_4
    _geom_torsion_site_symmetry_1
    _geom_torsion_site_symmetry_2
    _geom_torsion_site_symmetry_3
    _geom_torsion_site_symmetry_4
    _geom_torsion
    _geom_torsion_publ_flag
    O2 S1 C1 C8 . . . . -29.7(2) ?
    O3 S1 C1 C8 . . . . -159.5(2) ?
    C10 S1 C1 C8 . . . . 85.8(2) ?
    O2 S1 C1 C2 . . . . 148.94(19) ?
    O3 S1 C1 C2 . . . . 19.2(2) ?
    C10 S1 C1 C2 . . . . -95.5(2) ?
    C8 C1 C2 C3 . . . . -178.9(3) ?
    S1 C1 C2 C3 . . . . 2.2(4) ?
    C8 C1 C2 C7 . . . . 1.0(2) ?
    S1 C1 C2 C7 . . . . -177.92(17) ?
    C7 C2 C3 C4 . . . . 0.8(3) ?
    C1 C2 C3 C4 . . . . -179.3(2) ?
    C2 C3 C4 C5 . . . . 0.9(4) ?
    C2 C3 C4 Br1 . . . . -178.74(16) ?
    C3 C4 C5 C6 . . . . -1.3(4) ?
    Br1 C4 C5 C6 . . . . 178.33(18) ?
    C4 C5 C6 C7 . . . . 0.0(4) ?
    C5 C6 C7 O1 . . . . -179.7(2) ?
    C5 C6 C7 C2 . . . . 1.7(4) ?
    C8 O1 C7 C6 . . . . -178.4(2) ?
    C8 O1 C7 C2 . . . . 0.4(2) ?
    C3 C2 C7 C6 . . . . -2.1(3) ?
    C1 C2 C7 C6 . . . . 177.9(2) ?
    C3 C2 C7 O1 . . . . 179.09(19) ?
    C1 C2 C7 O1 . . . . -0.8(2) ?
    C2 C1 C8 O1 . . . . -0.8(3) ?
    S1 C1 C8 O1 . . . . 178.09(16) ?
    C2 C1 C8 C9 . . . . 177.9(3) ?
    S1 C1 C8 C9 . . . . -3.2(4) ?
    C7 O1 C8 C1 . . . . 0.3(2) ?
    C7 O1 C8 C9 . . . . -178.7(2) ?
    O2 S1 C10 C11 . . . . -150.10(18) ?
    O3 S1 C10 C11 . . . . -19.6(2) ?
    C1 S1 C10 C11 . . . . 93.82(19) ?
    O2 S1 C10 C15 . . . . 29.5(2) ?
    O3 S1 C10 C15 . . . . 159.94(17) ?
    C1 S1 C10 C15 . . . . -86.62(19) ?
    C15 C10 C11 C12 . . . . -2.0(3) ?
    S1 C10 C11 C12 . . . . 177.55(17) ?
    C10 C11 C12 C13 . . . . 1.7(3) ?
    C11 C12 C13 C14 . . . . 0.2(3) ?
    C11 C12 C13 C16 . . . . -178.0(2) ?
    C12 C13 C14 C15 . . . . -1.8(4) ?
    C16 C13 C14 C15 . . . . 176.4(2) ?
    C13 C14 C15 C10 . . . . 1.5(4) ?
    C11 C10 C15 C14 . . . . 0.4(3) ?
    S1 C10 C15 C14 . . . . -179.15(18) ?
loop_
    _geom_hbond_atom_site_label_D
    _geom_hbond_atom_site_label_H
    _geom_hbond_atom_site_label_A
    _geom_hbond_site_symmetry_A
    _geom_hbond_distance_DH
    _geom_hbond_distance_HA
    _geom_hbond_distance_DA
    _geom_hbond_angle_DHA
    C11 H11 O3 2_566 0.95 2.52 3.236(3) 132.2
    C15 H15 O2 2_565 0.95 2.41 3.287(3) 153.0
_iucr_refine_instructions_details
;
TITL 1168 IN P-1
CELL  0.71073  7.21260 10.36070 11.17480 112.98700 90.34000 107.90300
ZERR 2  0.00020  0.00030  0.00030  0.00200  0.00200  0.00200
LATT 1
SFAC C H O S BR
UNIT 32 26 6 2 2
TEMP -100
PLAN 30
FMAP 2
L.S. 15
ACTA
EQIV $1 -x, 1-y, 1-z
EQIV $2 -x, 1-y, -z
EQIV $3 -x, 2-y, 2-z
BIND BR1 BR1_$3
HTAB C11 O3_$1
HTAB C15 O2_$2
BOND
BOND $H
MPLA 9 C1 C2 C3 C4 C5 C6 C7 O1 C8
MPLA 6 C10 C11 C12 C13 C14 C15
CONF
WGHT    0.041000    0.389600
FVAR       0.21398
BR1   5    0.154884    1.000689    0.870213    11.00000    0.05295    0.05149 =
         0.02791    0.01176    0.00691    0.02311
S1    4   -0.006897    0.604782    0.276955    11.00000    0.02483    0.03006 =
         0.02243    0.01253    0.00156    0.00432
O1    3    0.314520    1.017409    0.352964    11.00000    0.03101    0.03223 =
         0.04296    0.02368    0.00854    0.01050
O2    3   -0.104257    0.562106    0.147933    11.00000    0.03210    0.04569 =
         0.02611    0.01593   -0.00447    0.00676
O3    3   -0.122280    0.585193    0.377155    11.00000    0.02857    0.03373 =
         0.02977    0.01553    0.00584    0.00401
C1    1    0.134101    0.792348    0.339349    11.00000    0.02421    0.02935 =
         0.02916    0.01604    0.00435    0.00977
C2    1    0.176674    0.893380    0.476337    11.00000    0.02014    0.02612 =
         0.03063    0.01242    0.00297    0.00824
C3    1    0.134758    0.882737    0.594291    11.00000    0.02485    0.02781 =
         0.02998    0.01190    0.00232    0.00818
AFIX  43
H3    2    0.061281    0.790660    0.596860    11.00000   -1.20000
AFIX   0
C4    1    0.205069    1.012355    0.707278    11.00000    0.02953    0.03613 =
         0.03198    0.01297    0.00395    0.01420
C5    1    0.310868    1.149637    0.707497    11.00000    0.03191    0.02930 =
         0.04097    0.00749   -0.00170    0.01170
AFIX  43
H5    2    0.353677    1.235974    0.787946    11.00000   -1.20000
AFIX   0
C6    1    0.353681    1.160383    0.590634    11.00000    0.02792    0.02567 =
         0.05177    0.01632    0.00137    0.00800
AFIX  43
H6    2    0.425660    1.252801    0.588143    11.00000   -1.20000
AFIX   0
C7    1    0.287147    1.031013    0.478294    11.00000    0.02336    0.03096 =
         0.03920    0.01941    0.00522    0.01135
C8    1    0.221026    0.871711    0.269959    11.00000    0.02485    0.03420 =
         0.03578    0.02022    0.00504    0.01086
C9    1    0.236069    0.832012    0.129595    11.00000    0.04044    0.05072 =
         0.03878    0.03077    0.01271    0.01733
AFIX 137
H9A   2    0.373758    0.846160    0.116020    11.00000   -1.50000
H9B   2    0.188808    0.895838    0.100810    11.00000   -1.50000
H9C   2    0.155657    0.727608    0.078509    11.00000   -1.50000
AFIX   0
C10   1    0.160438    0.508878    0.260244    11.00000    0.02790    0.02170 =
         0.02387    0.00925   -0.00101    0.00228
C11   1    0.206246    0.471513    0.360222    11.00000    0.03186    0.03414 =
         0.02408    0.01452    0.00500    0.00791
AFIX  43
H11   2    0.151313    0.500964    0.439512    11.00000   -1.20000
AFIX   0
C12   1    0.332498    0.391066    0.343506    11.00000    0.03581    0.03401 =
         0.03339    0.01998    0.00173    0.00775
AFIX  43
H12   2    0.361116    0.363047    0.411039    11.00000   -1.20000
AFIX   0
C13   1    0.418528    0.350300    0.229659    11.00000    0.02899    0.02239 =
         0.03722    0.01028    0.00171    0.00269
C14   1    0.375110    0.392612    0.132721    11.00000    0.04277    0.03326 =
         0.02723    0.01015    0.00899    0.01217
AFIX  43
H14   2    0.435939    0.367901    0.055569    11.00000   -1.20000
AFIX   0
C15   1    0.246084    0.469547    0.145306    11.00000    0.04139    0.03563 =
         0.02278    0.01304    0.00367    0.01093
AFIX  43
H15   2    0.215607    0.495589    0.076824    11.00000   -1.20000
AFIX   0
C16   1    0.550707    0.258564    0.210156    11.00000    0.04024    0.03358 =
         0.05463    0.02095    0.00969    0.01215
AFIX 137
H16A  2    0.475873    0.154001    0.154877    11.00000   -1.50000
H16B  2    0.601586    0.267531    0.295592    11.00000   -1.50000
H16C  2    0.660875    0.294324    0.167280    11.00000   -1.50000
HKLF 4
REM  1168 IN P-1
REM R1 =  0.0340 for   2977 Fo > 4sig(Fo)  and  0.0455 for all   3618 data
REM    192 parameters refined using      0 restraints
END
WGHT      0.0408      0.3993
REM Highest difference peak  0.611,  deepest hole -0.375,  1-sigma level  0.070
Q1    1   0.2033  1.0387  0.8295  11.00000  0.05    0.61
Q2    1   0.2638  1.0179  0.9204  11.00000  0.05    0.40
Q3    1   0.1175  1.0595  0.9244  11.00000  0.05    0.40
Q4    1   0.2087  0.9372  0.8094  11.00000  0.05    0.35
Q5    1  -0.0644  0.5612  0.3243  11.00000  0.05    0.31
Q6    1   0.1325  0.8359  0.4152  11.00000  0.05    0.31
Q7    1   0.2920  0.9237  0.1198  11.00000  0.05    0.30
Q8    1   0.1809  0.4633  0.1998  11.00000  0.05    0.29
Q9    1   0.0850  0.5559  0.2579  11.00000  0.05    0.27
Q10   1  -0.0913  0.6456  0.3345  11.00000  0.05    0.27
Q11   1   0.2178  0.9634  0.4800  11.00000  0.05    0.26
Q12   1   0.4648  0.2893  0.1971  11.00000  0.05    0.26
Q13   1   0.2413  0.9538  0.6597  11.00000  0.05    0.25
Q14   1   0.1559  0.4626  0.2841  11.00000  0.05    0.25
Q15   1   0.4079  0.4004  0.2884  11.00000  0.05    0.25
Q16   1   0.0242  0.9599  0.8247  11.00000  0.05    0.24
Q17   1   0.1410  0.8359  0.3132  11.00000  0.05    0.24
Q18   1   0.3444  0.4596  0.1639  11.00000  0.05    0.24
Q19   1   0.5108  0.1740  0.2446  11.00000  0.05    0.24
Q20   1  -0.0551  0.6195  0.1209  11.00000  0.05    0.23
Q21   1   0.0849  0.7020  0.3076  11.00000  0.05    0.23
Q22   1   0.2108  0.5258  0.3145  11.00000  0.05    0.23
Q23   1   0.1269  0.7841  0.0810  11.00000  0.05    0.22
Q24   1  -0.0743  0.5839  0.2048  11.00000  0.05    0.22
Q25   1   0.6077  0.9614  0.1550  11.00000  0.05    0.22
Q26   1   0.3866  1.1417  0.6553  11.00000  0.05    0.22
Q27   1   0.2675  1.1002  0.5241  11.00000  0.05    0.22
Q28   1   0.2259  0.9969  0.3041  11.00000  0.05    0.22
Q29   1   0.1823  0.8821  0.5365  11.00000  0.05    0.22
Q30   1   0.2640  1.0796  0.6948  11.00000  0.05    0.22
;
