# Supplementary material for: 5-Bromo-2-methyl-3-(4-methyl­phenyl­sulfon­yl)-1-benzofuran
Source: Acta Crystallogr Sect E Struct Rep Online. 2012 Jun 20;68(Pt 7):o2143. doi: 10.1107/S1600536812026918 (PMC3393953; doi:10.1107/S1600536812026918)
Supplement: Supplementary file 2 [file e-68-o2143-Isup2.hkl]

# 
# h,k,l, Fc-squared, Fo-squared, sigma(Fo-squared) and status flag 
# 
data_I
_shelx_title ' 1168 IN P-1' 
_shelx_refln_list_code          4 
_shelx_F_calc_maximum      147.29 
_exptl_crystal_F_000       368.00 
_reflns_d_resolution_high  0.7482 
 
loop_ 
 _symmetry_equiv_pos_as_xyz 
 'x, y, z' 
 '-x, -y, -z' 
 
_cell_length_a     7.2126 
_cell_length_b    10.3607 
_cell_length_c    11.1748 
_cell_angle_alpha 112.987 
_cell_angle_beta   90.340 
_cell_angle_gamma 107.903 
 
_shelx_F_squared_multiplier     1.000 
 
loop_ 
 _refln_index_h 
 _refln_index_k 
 _refln_index_l 
 _refln_F_squared_calc 
 _refln_F_squared_meas 
 _refln_F_squared_sigma 
 _refln_observed_status 
   1   0   0     4277.02     4104.65    111.52 o 
   2   0   0     3371.32     3632.51     47.65 o 
   3   0   0     1539.42     1596.55     21.98 o 
   4   0   0      864.06      824.79     13.15 o 
   5   0   0      156.23      151.32      6.01 o 
   6   0   0      890.03      853.40     16.45 o 
   7   0   0      427.55      433.71     10.05 o 
   8   0   0       41.54       48.65      5.24 o 
   9   0   0       36.74       17.25     10.27 o 
  -9   1   0      115.22      121.65     14.63 o 
  -8   1   0       82.49       76.41      4.25 o 
  -7   1   0       42.97       47.88      4.81 o 
  -6   1   0      354.33      343.53      7.78 o 
  -5   1   0      147.42      159.47      4.32 o 
  -4   1   0       13.98       13.04      1.59 o 
  -3   1   0     1144.00     1052.60     14.93 o 
  -2   1   0    10542.98    10807.66    174.84 o 
  -1   1   0       60.91       63.79      1.52 o 
   0   1   0     1437.37     1489.79     39.56 o 
   1   1   0       24.45       33.07      0.88 o 
   2   1   0      768.97      737.88     10.75 o 
   3   1   0     2514.00     2489.68     34.62 o 
   4   1   0     1306.29     1221.91     18.05 o 
   5   1   0       16.35       14.93      1.84 o 
   6   1   0      107.07      105.91      7.16 o 
   7   1   0        5.81       15.67      3.98 o 
   8   1   0       77.56       78.40      7.72 o 
  -9   2   0       67.17       69.23     12.01 o 
  -8   2   0        1.18       -1.23      3.22 o 
  -7   2   0      349.38      329.53      8.88 o 
  -6   2   0      434.96      426.41     12.83 o 
  -5   2   0       13.38       18.45      1.87 o 
  -4   2   0       46.78       40.75      1.81 o 
  -3   2   0     4223.59     4398.90     63.85 o 
  -2   2   0     8626.88     9847.22    134.49 o 
  -1   2   0      184.68      177.04      3.35 o 
   0   2   0    12057.10    11500.43    263.67 o 
   1   2   0    11740.25    10698.82    174.53 o 
   2   2   0      173.79      173.24      4.51 o 
   3   2   0      380.29      337.12      9.26 o 
   4   2   0      637.44      628.41     16.09 o 
   5   2   0        5.64       12.68      3.97 o 
   6   2   0      344.71      326.55     10.67 o 
   7   2   0       21.82       24.45      5.46 o 
   8   2   0        1.09        0.54      5.66 o 
  -9   3   0        8.57        9.24      4.52 o 
  -8   3   0       14.33       12.79      4.46 o 
  -7   3   0      331.69      344.79      7.75 o 
  -6   3   0      217.02      245.21      5.95 o 
  -5   3   0       44.50       47.44      2.25 o 
  -4   3   0       27.75       23.08      2.36 o 
  -3   3   0      124.17      192.64      3.92 o 
  -2   3   0        4.24        5.96      0.78 o 
  -1   3   0     2365.21     2460.38     34.75 o 
   0   3   0     1095.63     1051.75     20.59 o 
   1   3   0      541.59      687.14     14.05 o 
   2   3   0      100.30      100.60      4.85 o 
   3   3   0      433.45      403.04      9.44 o 
   4   3   0      352.86      354.74     10.64 o 
   5   3   0       11.52       22.01      3.93 o 
   6   3   0      218.88      218.46      9.90 o 
   7   3   0      134.83      129.19      9.65 o 
   8   3   0        1.19       -2.94      5.71 o 
  -9   4   0      158.57      173.48     10.02 o 
  -8   4   0       21.17       29.46      5.19 o 
  -7   4   0       85.96       81.21      8.64 o 
  -6   4   0       64.35       59.25      3.05 o 
  -5   4   0        9.48        8.33      1.56 o 
  -4   4   0      744.61      728.81     11.54 o 
  -3   4   0     5305.09     5290.06     74.28 o 
  -2   4   0     2129.82     2165.59     31.10 o 
  -1   4   0        4.87        6.34      0.81 o 
   0   4   0      474.16      486.87      9.46 o 
   1   4   0      379.53      372.28      8.11 o 
   2   4   0      452.38      482.95     11.75 o 
   3   4   0      964.53      992.04     20.32 o 
   4   4   0       92.98       68.49      4.87 o 
   5   4   0      116.89      103.02      6.52 o 
   6   4   0        7.85       11.18      4.91 o 
   7   4   0        1.53       -3.72      4.62 o 
  -9   5   0        3.98        9.77      5.09 o 
  -8   5   0       39.71       35.83      5.56 o 
  -7   5   0      179.27      178.52      9.58 o 
  -6   5   0      716.79      687.22     15.38 o 
  -5   5   0       32.76       39.85      3.18 o 
  -4   5   0      376.56      393.94      6.96 o 
  -3   5   0      310.69      318.08      5.91 o 
  -2   5   0      779.48      870.16     13.95 o 
  -1   5   0     2367.46     2503.75     87.06 o 
   0   5   0     4327.98     4394.94     87.75 o 
   1   5   0      171.97      161.62      6.36 o 
   2   5   0      240.20      261.70      7.72 o 
   3   5   0      226.21      228.61      9.65 o 
   4   5   0       48.94       44.78      6.41 o 
   5   5   0        0.15        8.70      5.84 o 
   6   5   0      145.82      161.84     19.87 o 
   7   5   0      132.68      155.09     12.76 o 
  -9   6   0       81.55       98.42      8.27 o 
  -8   6   0        7.91       13.27     15.40 o 
  -7   6   0      125.13       94.53     15.40 o 
  -6   6   0      235.75      287.04      9.59 o 
  -5   6   0        1.11       -1.53      2.49 o 
  -4   6   0      372.60      346.69     10.78 o 
  -3   6   0      831.25      833.08     13.06 o 
  -2   6   0     2359.97     2490.14     54.80 o 
  -1   6   0      184.78      178.81      6.01 o 
   0   6   0      796.80      818.78     17.60 o 
   1   6   0      129.11      188.49      9.21 o 
   2   6   0      458.76      472.65     14.67 o 
   3   6   0      310.70      337.09     12.66 o 
   4   6   0       51.22       55.68      7.24 o 
   5   6   0        0.58        7.21      6.88 o 
   6   6   0        0.62       12.30      8.02 o 
  -9   7   0       23.93       25.94      6.25 o 
  -8   7   0        1.91        8.17      5.22 o 
  -7   7   0      105.35      139.37      8.95 o 
  -6   7   0      150.74      154.91      7.91 o 
  -5   7   0        4.34        3.97      2.62 o 
  -4   7   0      500.25      499.05     13.85 o 
  -3   7   0      729.29      700.40     14.51 o 
  -2   7   0      195.39      196.00      7.85 o 
  -1   7   0      908.94      940.33     22.56 o 
   0   7   0     1273.76     1298.83     32.53 o 
   1   7   0        4.00       16.54      3.72 o 
   2   7   0      113.16      109.10      6.83 o 
   3   7   0        4.48        8.22      4.61 o 
   4   7   0        1.22       -0.17      5.48 o 
   5   7   0       15.12        0.78      6.41 o 
  -9   8   0        1.71       -2.52      5.33 o 
  -8   8   0        3.46        2.46      5.30 o 
  -7   8   0      390.81      381.37     22.50 o 
  -6   8   0      280.93      305.81     21.41 o 
  -5   8   0        2.91        2.22      2.96 o 
  -4   8   0        6.93        8.62      4.30 o 
  -3   8   0      169.82      162.76     14.41 o 
  -2   8   0       55.01       67.43      5.81 o 
  -1   8   0      556.14      519.29     15.69 o 
   0   8   0     1240.01     1145.92     29.79 o 
   1   8   0        6.94       10.44      4.02 o 
   2   8   0       44.36       49.34      6.34 o 
   3   8   0       80.44       87.64      7.74 o 
   4   8   0       54.49       41.08     15.73 o 
   5   8   0      190.59      201.18     16.27 o 
  -8   9   0        5.46        9.00      7.64 o 
  -7   9   0       78.91       67.60      7.07 o 
  -6   9   0       14.45       17.80      3.56 o 
  -5   9   0       16.77       21.52      5.61 o 
  -4   9   0      261.39      266.45     20.31 o 
  -3   9   0     1596.19     1492.58     68.58 o 
  -2   9   0      388.71      382.16     16.27 o 
  -1   9   0      245.90      257.75     10.46 o 
   0   9   0       42.95       40.41      7.93 o 
   1   9   0        2.43        2.18      4.46 o 
   2   9   0       17.31       29.17      5.83 o 
   3   9   0      161.12      154.48     10.32 o 
   4   9   0       75.27       71.07     10.11 o 
  -8  10   0       40.57       71.20     13.54 o 
  -7  10   0      157.13      158.56     17.04 o 
  -6  10   0      190.53      196.34     10.68 o 
  -5  10   0       85.48       87.58     13.76 o 
  -4  10   0       33.11       25.55      9.61 o 
  -3  10   0      122.18      103.52     13.54 o 
  -2  10   0        1.10       -0.77      5.56 o 
  -1  10   0      337.79      327.35     16.69 o 
   0  10   0      300.86      285.01     12.28 o 
   1  10   0      251.90      216.51     11.22 o 
   2  10   0        0.33       -1.36      5.26 o 
   3  10   0       15.87       15.45      6.86 o 
  -7  11   0       16.73       13.98     10.70 o 
  -6  11   0       38.95       44.55     13.10 o 
  -5  11   0       73.99       82.99     14.41 o 
  -4  11   0       22.89       23.37     10.48 o 
  -3  11   0      349.61      346.83     24.68 o 
  -2  11   0      114.67      110.30     10.73 o 
  -1  11   0        1.02       -0.63      5.89 o 
   0  11   0        8.02       10.10      5.61 o 
   1  11   0        1.89        6.11      5.88 o 
  -6  12   0       13.17        5.24     11.79 o 
  -5  12   0        6.93       18.35     11.79 o 
  -4  12   0       48.84       34.29     11.79 o 
  -3  12   0       41.14       40.87      8.96 o 
  -2  12   0        0.12        8.52      7.43 o 
  -1  12   0        0.55       -6.50      6.50 o 
   3 -13   1       46.96       44.28     11.36 o 
   4 -13   1      105.84      101.56     15.73 o 
   0 -12   1      106.20       92.22     14.52 o 
   1 -12   1      178.31      146.16     12.99 o 
   2 -12   1      115.03      120.29     11.48 o 
   3 -12   1        3.39        5.07      7.03 o 
   4 -12   1       29.51       24.46     10.92 o 
   5 -12   1       27.38       28.83     11.58 o 
   6 -12   1       52.17       41.06     13.32 o 
  -2 -11   1      180.36      186.66     17.21 o 
  -1 -11   1       48.22       64.93      7.61 o 
   0 -11   1       36.18       32.77      6.17 o 
   1 -11   1       54.94       46.62      8.95 o 
   2 -11   1        0.84        7.52      6.14 o 
   3 -11   1        0.61        7.43      8.52 o 
   4 -11   1      478.16      406.45     27.08 o 
   5 -11   1      455.43      438.78     30.14 o 
   6 -11   1        2.62        5.90     10.70 o 
   7 -11   1        8.46       16.82     12.67 o 
  -3 -10   1        4.35        4.36      6.18 o 
  -2 -10   1       53.08       72.52     19.31 o 
  -1 -10   1        7.52        8.05      5.10 o 
   0 -10   1        2.11        2.66      5.70 o 
   1 -10   1       21.05       23.63      4.74 o 
   2 -10   1      223.81      223.28     19.22 o 
   3 -10   1       31.87       48.92      9.83 o 
   4 -10   1      346.07      323.46     22.71 o 
   5 -10   1       21.51       24.46      9.39 o 
   6 -10   1      165.79      165.11     19.66 o 
   7 -10   1       54.02       38.99      9.08 o 
   8 -10   1       25.41       32.54     11.14 o 
  -4  -9   1       12.21       18.69      7.52 o 
  -3  -9   1        1.66        2.01      5.06 o 
  -2  -9   1       56.44       50.22      8.13 o 
  -1  -9   1        0.60        0.40      4.15 o 
   0  -9   1      275.87      271.12     10.98 o 
   1  -9   1      217.13      244.46      9.90 o 
   2  -9   1      637.93      630.77     54.38 o 
   3  -9   1        1.25        5.02      6.12 o 
   4  -9   1      386.35      365.17     24.46 o 
   5  -9   1      222.57      234.36     15.73 o 
   6  -9   1       15.58       15.94      6.30 o 
   7  -9   1       78.64       87.43     14.43 o 
   8  -9   1       48.80       57.68      6.67 o 
  -5  -8   1       56.86       45.51      9.10 o 
  -4  -8   1       19.02       12.67      6.64 o 
  -3  -8   1      139.95      125.09      8.29 o 
  -2  -8   1      164.29      184.62     15.00 o 
  -1  -8   1        0.99       12.89      3.90 o 
   0  -8   1       70.06       82.27      7.04 o 
   1  -8   1      169.93      183.16      7.98 o 
   2  -8   1       70.08       91.53      6.12 o 
   3  -8   1      192.01      165.11     13.76 o 
   4  -8   1     1485.38     1348.65     63.56 o 
   5  -8   1      187.25      184.60     11.96 o 
   6  -8   1       24.49       23.23      4.00 o 
   7  -8   1       65.40       77.55      6.87 o 
   8  -8   1       15.49       35.63      6.03 o 
   9  -8   1       31.50       33.57      6.46 o 
  -6  -7   1       85.58       74.71     10.69 o 
  -5  -7   1      190.87      201.04     13.48 o 
  -4  -7   1      207.67      212.20     12.73 o 
  -3  -7   1      236.22      214.11     10.11 o 
  -2  -7   1      178.79      154.27      7.65 o 
  -1  -7   1       80.28       72.42      5.15 o 
   0  -7   1      346.61      345.68     14.12 o 
   1  -7   1     2155.70     2115.24     59.68 o 
   2  -7   1     1133.48     1148.50     26.58 o 
   3  -7   1       94.47       88.77      4.36 o 
   4  -7   1       99.51       89.60      5.11 o 
   5  -7   1       19.20       19.10      4.26 o 
   6  -7   1        0.82        3.82      3.47 o 
   7  -7   1      234.86      240.86     11.53 o 
   8  -7   1      150.61      147.76     11.03 o 
   9  -7   1       18.62       18.40      5.86 o 
  -6  -6   1       22.62       28.00      9.94 o 
  -5  -6   1       25.60       24.64      7.10 o 
  -4  -6   1       63.03       55.78     10.59 o 
  -3  -6   1      218.37      208.59      9.44 o 
  -2  -6   1      280.24      248.46      9.45 o 
  -1  -6   1       17.12       17.17      3.07 o 
   0  -6   1      301.67      305.01      6.46 o 
   1  -6   1       12.16       15.21      1.53 o 
   2  -6   1       76.19      100.01      3.85 o 
   3  -6   1      651.60      652.73     13.26 o 
   4  -6   1     1316.96     1259.80     36.13 o 
   5  -6   1      691.60      664.31     17.69 o 
   6  -6   1      100.81       96.79      5.48 o 
   7  -6   1       87.39       76.95      6.68 o 
   8  -6   1        5.72        2.78      4.60 o 
   9  -6   1       15.75       13.81      5.64 o 
  -7  -5   1       10.24        7.52      5.32 o 
  -6  -5   1        1.39        8.02      4.75 o 
  -5  -5   1      130.59      132.22      8.68 o 
  -4  -5   1      159.89      152.37      7.03 o 
  -3  -5   1      294.95      297.63      9.51 o 
  -2  -5   1     2423.36     2471.61     57.77 o 
  -1  -5   1      275.63      281.29      9.32 o 
   0  -5   1      677.42      688.60     18.65 o 
   1  -5   1     1210.04     1272.63     24.35 o 
   2  -5   1      687.62      745.00     15.33 o 
   3  -5   1      508.73      541.53      9.52 o 
   4  -5   1      500.46      506.03      8.24 o 
   5  -5   1        3.51        2.21      1.56 o 
   6  -5   1      378.98      403.62     15.92 o 
   7  -5   1       41.28       62.08      6.10 o 
   8  -5   1        4.83        4.37      4.48 o 
   9  -5   1        2.55        1.84      4.72 o 
  -7  -4   1      104.84       90.95      7.33 o 
  -6  -4   1       54.66       55.05      5.77 o 
  -5  -4   1       44.62       56.96      5.17 o 
  -4  -4   1       50.24       55.13      4.35 o 
  -3  -4   1      474.67      489.15     13.03 o 
  -2  -4   1       26.07       29.71      2.41 o 
  -1  -4   1      340.17      382.35      9.28 o 
   0  -4   1     5308.82     5857.90    131.07 o 
   1  -4   1     4790.42     5116.88     86.87 o 
   2  -4   1      246.62      217.81      5.74 o 
   3  -4   1      274.31      269.82      7.52 o 
   4  -4   1     4716.78     4871.52     61.60 o 
   5  -4   1      194.05      203.84      4.43 o 
   6  -4   1      771.85      749.76     11.69 o 
   7  -4   1      508.41      496.52     17.21 o 
   8  -4   1       49.05       50.84      5.92 o 
   9  -4   1       11.09        7.05      6.12 o 
  -8  -3   1       40.75       36.17      9.24 o 
  -7  -3   1       21.84       19.76      5.29 o 
  -6  -3   1        1.71        2.84      3.62 o 
  -5  -3   1       27.79       41.32      4.44 o 
  -4  -3   1        1.32        0.83      2.50 o 
  -3  -3   1      718.12      676.30     12.92 o 
  -2  -3   1     7278.72     7838.72    112.35 o 
  -1  -3   1     2168.30     2348.95     36.75 o 
   0  -3   1       46.18       52.27      1.67 o 
   1  -3   1     1154.00     1247.38     21.67 o 
   2  -3   1     2442.62     2718.89     38.67 o 
   3  -3   1     2364.70     2411.72     30.97 o 
   4  -3   1     9559.63     9717.08    130.55 o 
   5  -3   1      119.44      114.27      3.31 o 
   6  -3   1      285.50      281.55      6.85 o 
   7  -3   1       11.22       13.14      4.73 o 
   8  -3   1        6.71       11.26      6.44 o 
   9  -3   1       15.78       20.27      5.25 o 
  -8  -2   1       24.93       28.90      6.23 o 
  -7  -2   1      178.76      182.15     10.04 o 
  -6  -2   1      424.18      395.58     16.48 o 
  -5  -2   1      517.51      512.80     11.94 o 
  -4  -2   1      107.82      116.00      4.21 o 
  -3  -2   1     1450.83     1445.38     25.06 o 
  -2  -2   1     1565.77     1618.89     23.41 o 
  -1  -2   1     3752.99     3875.28     59.56 o 
   0  -2   1       16.29       17.01      0.57 o 
   1  -2   1    10947.94    10546.27    182.16 o 
   2  -2   1    21693.38    20081.76    250.22 o 
   3  -2   1       35.05       44.33      3.38 o 
   4  -2   1     1911.50     1944.34     26.94 o 
   5  -2   1      502.39      512.92      9.97 o 
   6  -2   1       95.83       94.11      4.69 o 
   7  -2   1      402.77      399.55     13.27 o 
   8  -2   1      455.11      445.34     13.27 o 
   9  -2   1       20.18       20.34      4.86 o 
  -8  -1   1      130.27      120.58      8.73 o 
  -7  -1   1        5.57       11.96      4.29 o 
  -6  -1   1       12.70       12.68      2.83 o 
  -5  -1   1      718.53      697.22     14.27 o 
  -4  -1   1      232.36      273.72      7.63 o 
  -3  -1   1     1712.04     1669.85     26.49 o 
  -2  -1   1      737.20      688.11     12.14 o 
  -1  -1   1     4049.58     4233.97     70.88 o 
   0  -1   1      444.70      495.89     27.19 o 
   1  -1   1     1178.48     1228.34     16.77 o 
   2  -1   1     2982.92     3188.48     45.50 o 
   3  -1   1     1327.31     1303.34     19.55 o 
   4  -1   1     3570.58     3591.97     51.60 o 
   5  -1   1      358.76      366.69     11.28 o 
   6  -1   1        6.25        4.07      2.19 o 
   7  -1   1       72.93       80.60      4.50 o 
   8  -1   1       16.45       16.33      3.79 o 
   9  -1   1       14.88        8.95      8.52 o 
  -9   0   1       52.15       63.34      7.88 o 
  -8   0   1       11.53       18.98      5.20 o 
  -7   0   1       22.15       27.01      4.57 o 
  -6   0   1       63.20       61.34      3.60 o 
  -5   0   1      541.55      524.66      9.92 o 
  -4   0   1        5.29        3.72      1.04 o 
  -3   0   1     4085.27     3970.86     55.75 o 
  -2   0   1     2194.94     2191.73     35.81 o 
  -1   0   1       15.00       12.64      0.57 o 
   0   0   1      100.69      109.50      2.11 o 
   1   0   1      151.10      167.98      5.52 o 
   2   0   1     3058.91     3233.28     52.34 o 
   3   0   1        4.54        6.14      1.09 o 
   4   0   1      187.65      167.21      4.20 o 
   5   0   1       88.25       99.91      5.06 o 
   6   0   1      152.04      156.80      5.39 o 
   7   0   1       53.68       53.45      4.70 o 
   8   0   1       42.80       47.07      5.43 o 
  -9   1   1       10.84        2.54      5.94 o 
  -8   1   1       31.32       32.92      4.68 o 
  -7   1   1        3.00        5.42      2.16 o 
  -6   1   1      345.78      313.40      7.29 o 
  -5   1   1     1123.84     1111.44     18.53 o 
  -4   1   1      444.13      443.83      9.48 o 
  -3   1   1      466.25      446.06      8.09 o 
  -2   1   1       96.75       93.40      5.20 o 
  -1   1   1      275.07      280.55      4.75 o 
   0   1   1     1200.49     1242.88     19.26 o 
   1   1   1    16618.09    15589.13    240.96 o 
   2   1   1        8.73        6.60      0.79 o 
   3   1   1      903.48      864.51     13.27 o 
   4   1   1      621.41      625.99     10.25 o 
   5   1   1       41.87       42.21      2.81 o 
   6   1   1      300.63      291.73      7.28 o 
   7   1   1      173.88      168.63      7.81 o 
   8   1   1       96.31       99.95      7.12 o 
  -9   2   1       82.03       96.97     13.32 o 
  -8   2   1       76.06       83.92      4.09 o 
  -7   2   1        3.54        0.57      2.13 o 
  -6   2   1        5.89        4.44      1.89 o 
  -5   2   1      290.46      287.69      6.09 o 
  -4   2   1      402.41      435.62      8.23 o 
  -3   2   1     2192.96     2146.31     29.67 o 
  -2   2   1     6156.59     6225.20    112.43 o 
  -1   2   1     2174.58     2215.57     39.05 o 
   0   2   1     1264.44     1316.54     19.32 o 
   1   2   1      111.19      114.01      2.35 o 
   2   2   1       56.38       71.86      2.45 o 
   3   2   1      335.97      329.60      6.40 o 
   4   2   1      985.73      958.27     19.37 o 
   5   2   1       49.26       50.36      4.04 o 
   6   2   1       13.37       18.01      3.59 o 
   7   2   1      132.44      130.71     10.43 o 
   8   2   1        8.92        4.91      5.89 o 
  -9   3   1       14.46       17.71      4.38 o 
  -8   3   1        0.87       -2.88      3.49 o 
  -7   3   1       82.42       80.73      6.59 o 
  -6   3   1      500.46      488.16     15.00 o 
  -5   3   1      837.86      812.10     13.02 o 
  -4   3   1      158.78      163.65      5.12 o 
  -3   3   1      424.80      400.51      6.98 o 
  -2   3   1     1590.79     1699.28     28.94 o 
  -1   3   1      162.42      147.40      3.26 o 
   0   3   1     2913.03     2883.12     48.47 o 
   1   3   1     5950.67     5895.72    100.82 o 
   2   3   1     3950.77     4053.86     67.39 o 
   3   3   1     1013.10     1021.38     20.82 o 
   4   3   1      672.89      660.85     14.97 o 
   5   3   1       36.38       39.88      3.94 o 
   6   3   1      214.35      218.63     10.09 o 
   7   3   1      110.22      113.89      7.96 o 
  -9   4   1       28.93       38.88      5.70 o 
  -8   4   1       24.69       25.80      6.12 o 
  -7   4   1        2.14        6.59      5.45 o 
  -6   4   1      293.69      289.05      8.29 o 
  -5   4   1      232.86      238.50      6.34 o 
  -4   4   1       97.46      104.78      3.22 o 
  -3   4   1     2219.90     2176.59     31.64 o 
  -2   4   1      706.43      656.29     10.33 o 
  -1   4   1       36.04       37.93      1.46 o 
   0   4   1       13.75       12.98      1.00 o 
   1   4   1      654.84      569.55     12.69 o 
   2   4   1       38.99       45.39      4.22 o 
   3   4   1      313.64      326.46     11.29 o 
   4   4   1      478.65      506.87     22.06 o 
   5   4   1       10.75       19.95      6.24 o 
   6   4   1       18.42        6.08      7.43 o 
   7   4   1       17.03       11.78      6.70 o 
  -9   5   1       99.93      121.94      8.45 o 
  -8   5   1       93.67      108.73     11.47 o 
  -7   5   1        0.82        6.48      4.32 o 
  -6   5   1      101.09       91.38      5.24 o 
  -5   5   1      340.44      316.32      6.64 o 
  -4   5   1       46.47       68.27      6.97 o 
  -3   5   1     2032.35     2022.40     29.57 o 
  -2   5   1     1856.50     1821.81     26.63 o 
  -1   5   1       48.10       49.74      2.22 o 
   0   5   1       95.56       93.50      7.04 o 
   1   5   1     1433.80     1387.48     28.30 o 
   2   5   1     1049.22     1036.69     22.28 o 
   3   5   1      665.49      616.80     18.47 o 
   4   5   1     1052.00      960.95     32.14 o 
   5   5   1        1.04       -2.08      5.40 o 
   6   5   1        2.18        5.87      6.92 o 
  -9   6   1        1.94        4.27      5.03 o 
  -8   6   1       13.90       11.54      5.09 o 
  -7   6   1       97.25       82.15      8.19 o 
  -6   6   1      381.62      382.13     18.14 o 
  -5   6   1     1239.12     1258.73     27.63 o 
  -4   6   1       15.89       23.87      7.08 o 
  -3   6   1      492.79      511.31     10.48 o 
  -2   6   1      112.53      104.88      3.01 o 
  -1   6   1      295.48      322.34      9.49 o 
   0   6   1      409.60      404.41     10.20 o 
   1   6   1     1689.22     1604.66     32.90 o 
   2   6   1      187.29      148.55      7.54 o 
   3   6   1      375.29      401.81     20.37 o 
   4   6   1       16.37       17.06     13.00 o 
   5   6   1        0.30        4.79      6.62 o 
   6   6   1       27.90       38.86      9.13 o 
  -9   7   1       81.33       79.71      8.12 o 
  -8   7   1      150.57      174.84     10.73 o 
  -7   7   1       26.57       22.15      5.38 o 
  -6   7   1      127.79      112.87      9.51 o 
  -5   7   1      287.28      317.27      9.62 o 
  -4   7   1      102.91       93.07      5.60 o 
  -3   7   1     1502.05     1453.18     28.74 o 
  -2   7   1      957.59      953.73     23.36 o 
  -1   7   1     1246.14     1189.03     25.17 o 
   0   7   1       20.98       20.75      3.93 o 
   1   7   1      602.39      544.45     16.69 o 
   2   7   1       22.15       14.54      4.91 o 
   3   7   1      128.88      139.65      8.88 o 
   4   7   1      441.69      417.92     65.30 o 
   5   7   1      190.13      166.67     21.51 o 
  -8   8   1       13.12       13.95      5.75 o 
  -7   8   1        2.37       -1.05      4.82 o 
  -6   8   1      295.91      306.52     13.61 o 
  -5   8   1      482.05      468.15     16.81 o 
  -4   8   1       60.88       60.19      5.74 o 
  -3   8   1       84.99       88.07      5.35 o 
  -2   8   1      146.16      153.52      7.92 o 
  -1   8   1       26.28       23.72      4.27 o 
   0   8   1      334.23      342.60     12.35 o 
   1   8   1      507.27      520.53     17.02 o 
   2   8   1      113.52      103.89      8.92 o 
   3   8   1        0.62       -0.88      5.16 o 
   4   8   1        4.63        2.93      7.17 o 
  -8   9   1       30.53       27.17      7.10 o 
  -7   9   1       16.89       14.21      5.65 o 
  -6   9   1      134.15      145.10      7.07 o 
  -5   9   1      178.14      186.39      8.88 o 
  -4   9   1        0.35        2.07      6.66 o 
  -3   9   1       20.60       14.63      8.08 o 
  -2   9   1      271.46      287.33     13.25 o 
  -1   9   1       96.33      101.76      8.13 o 
   0   9   1        1.78       -0.04      4.19 o 
   1   9   1      123.30      110.59      7.97 o 
   2   9   1        5.46        4.32      5.26 o 
   3   9   1        1.06       -2.63      5.99 o 
  -7  10   1        3.59        8.85      5.03 o 
  -6  10   1        3.27        6.60      5.37 o 
  -5  10   1        3.69        2.30      5.72 o 
  -4  10   1        0.49        3.93      8.52 o 
  -3  10   1       65.93       81.25     12.67 o 
  -2  10   1      178.88      197.71     13.64 o 
  -1  10   1       10.66       12.20      4.93 o 
   0  10   1       17.26        9.54      5.07 o 
   1  10   1        1.94       -3.89      5.32 o 
   2  10   1        1.76        6.80      7.66 o 
  -6  11   1       51.14       54.16     12.45 o 
  -5  11   1       96.74      108.77     17.25 o 
  -4  11   1       20.55       14.20     10.27 o 
  -3  11   1       43.09       52.20     11.14 o 
  -2  11   1        1.58       -4.18      6.41 o 
  -1  11   1       36.40       40.59      8.61 o 
   0  11   1       62.89       72.22     10.33 o 
   1  11   1       65.69       67.82     11.20 o 
  -5  12   1        1.09        5.90     11.14 o 
  -4  12   1       10.78       -4.80      9.39 o 
  -3  12   1      101.83      107.49     17.91 o 
  -2  12   1       64.07       73.41     15.94 o 
   2 -13   2       77.18       87.47     10.85 o 
   3 -13   2        0.40       -4.01     10.59 o 
   4 -13   2       50.89       64.43     14.20 o 
   5 -13   2       21.23       12.45     11.36 o 
  -1 -12   2        0.63        2.35      7.07 o 
   0 -12   2       51.25       54.31      8.99 o 
   1 -12   2        1.20        3.55      6.70 o 
   2 -12   2        8.67        8.81      6.66 o 
   3 -12   2        2.83        3.02      6.77 o 
   4 -12   2        4.32        4.37      9.17 o 
   5 -12   2        1.61       10.27      9.39 o 
   6 -12   2       64.60       52.20     13.98 o 
  -2 -11   2        3.28       -3.23      5.52 o 
  -1 -11   2        8.97        9.41      5.52 o 
   0 -11   2        2.57       -6.66      6.66 o 
   1 -11   2      331.90      309.24     16.25 o 
   2 -11   2      190.36      184.70     12.74 o 
   3 -11   2       27.14       23.59      8.95 o 
   4 -11   2        4.67       10.70      8.08 o 
   5 -11   2       13.67       13.54      9.83 o 
   6 -11   2       68.13       68.58     14.63 o 
   7 -11   2        3.04       13.54     12.45 o 
  -3 -10   2       28.65       34.53      8.71 o 
  -2 -10   2       40.73       41.26      6.37 o 
  -1 -10   2      282.07      299.09     15.36 o 
   0 -10   2       65.38       71.03      6.34 o 
   1 -10   2       23.16       17.50      7.53 o 
   2 -10   2        3.77        1.53     10.81 o 
   3 -10   2      260.51      240.68     18.56 o 
   4 -10   2       46.49       39.31     10.05 o 
   5 -10   2      159.86      137.81     17.04 o 
   6 -10   2      199.68      172.10     19.87 o 
   7 -10   2        1.05        0.74      6.46 o 
   8 -10   2        1.30       -8.08      8.08 o 
  -4  -9   2       63.91       59.35      8.87 o 
  -3  -9   2       13.51       10.46      5.27 o 
  -2  -9   2        6.66        4.23      4.27 o 
  -1  -9   2      139.68      156.05      8.11 o 
   0  -9   2        8.19        0.79      3.34 o 
   1  -9   2      567.69      531.84     28.11 o 
   2  -9   2      663.35      655.00     32.98 o 
   3  -9   2      148.67      101.56     11.79 o 
   4  -9   2        5.49       -1.09      6.99 o 
   5  -9   2       41.68       30.14     10.05 o 
   6  -9   2        2.51       -0.38      5.49 o 
   7  -9   2       59.56       65.95      9.29 o 
   8  -9   2       61.33       92.98      7.18 o 
  -5  -8   2        1.23        6.12      7.03 o 
  -4  -8   2        2.46        0.55      7.64 o 
  -3  -8   2        0.34        3.22      4.47 o 
  -2  -8   2        2.50        3.44      3.67 o 
  -1  -8   2      217.24      203.57      8.80 o 
   0  -8   2      111.60       98.63      9.14 o 
   1  -8   2      516.65      526.18     15.18 o 
   2  -8   2      299.72      305.74     11.65 o 
   3  -8   2       12.72       17.69      6.77 o 
   4  -8   2      787.98      714.84     37.78 o 
   5  -8   2      265.39      284.78     10.91 o 
   6  -8   2       65.18       70.28      4.76 o 
   7  -8   2        9.40       11.83      4.18 o 
   8  -8   2       91.35      109.94     21.40 o 
   9  -8   2        1.63       -0.01      5.13 o 
  -6  -7   2        0.08       -3.43      7.64 o 
  -5  -7   2        8.36       -4.80      5.78 o 
  -4  -7   2       51.06       41.99      6.94 o 
  -3  -7   2       27.28       26.04      4.59 o 
  -2  -7   2      208.95      203.83      9.25 o 
  -1  -7   2      467.71      518.25     15.14 o 
   0  -7   2      221.73      228.04      8.19 o 
   1  -7   2      180.41      173.95      6.01 o 
   2  -7   2      642.06      661.19     16.02 o 
   3  -7   2        5.93       10.72      2.98 o 
   4  -7   2      338.33      325.19     48.38 o 
   5  -7   2      592.94      574.65     21.82 o 
   6  -7   2       76.55       88.13      5.13 o 
   7  -7   2      154.85      137.88      8.63 o 
   8  -7   2      292.87      261.92     17.25 o 
   9  -7   2        2.54        3.19      4.93 o 
  -6  -6   2      120.61      124.04      8.70 o 
  -5  -6   2      356.30      332.01     20.27 o 
  -4  -6   2       69.06       81.20      5.49 o 
  -3  -6   2        4.33        9.67      2.72 o 
  -2  -6   2       35.06       30.32      3.56 o 
  -1  -6   2       36.35       61.93      7.94 o 
   0  -6   2       16.93        9.42      1.59 o 
   1  -6   2     2063.65     2181.25     40.39 o 
   2  -6   2     5385.19     5860.13     99.95 o 
   3  -6   2      203.78      180.52      8.41 o 
   4  -6   2      144.48      150.85      4.49 o 
   5  -6   2      717.90      701.87     21.81 o 
   6  -6   2      356.63      369.89     10.90 o 
   7  -6   2      155.38      149.00      8.68 o 
   8  -6   2      873.92      833.78     26.10 o 
   9  -6   2       80.87       85.96     13.76 o 
  -7  -5   2       61.64       69.14     11.79 o 
  -6  -5   2       10.87        9.45      4.54 o 
  -5  -5   2       20.32       23.35      4.43 o 
  -4  -5   2        3.81        4.35      2.92 o 
  -3  -5   2      562.77      595.38     15.37 o 
  -2  -5   2      696.16      653.67     13.02 o 
  -1  -5   2     2486.56     2523.26     50.67 o 
   0  -5   2      942.02     1064.04     19.03 o 
   1  -5   2      393.69      413.41      7.94 o 
   2  -5   2      106.20       94.30      2.87 o 
   3  -5   2       44.91       46.50      2.68 o 
   4  -5   2      116.56      112.88      3.54 o 
   5  -5   2     1367.08     1349.22     29.68 o 
   6  -5   2     2020.61     1943.11     48.23 o 
   7  -5   2       52.96       45.76      5.41 o 
   8  -5   2      259.50      219.73     10.89 o 
   9  -5   2        6.39        4.06      4.82 o 
  -7  -4   2       11.63       15.55      5.46 o 
  -6  -4   2       27.38       26.36      4.45 o 
  -5  -4   2      506.87      499.21     18.04 o 
  -4  -4   2      535.19      515.66     12.90 o 
  -3  -4   2       59.21       69.84      3.59 o 
  -2  -4   2      179.98      157.59      4.45 o 
  -1  -4   2     2240.95     2403.28     37.72 o 
   0  -4   2       79.65      109.88      2.98 o 
   1  -4   2     5167.33     5401.84    100.05 o 
   2  -4   2     2650.11     2832.32     94.47 o 
   3  -4   2     2002.68     2092.03     36.05 o 
   4  -4   2      328.48      397.55      6.93 o 
   5  -4   2      428.24      432.18      7.83 o 
   6  -4   2      577.15      576.36     13.39 o 
   7  -4   2       60.20       65.70      7.32 o 
   8  -4   2      191.37      183.53      9.76 o 
   9  -4   2      141.90      133.87     12.56 o 
  -8  -3   2        0.60       -2.03      5.44 o 
  -7  -3   2        2.19        6.27      4.72 o 
  -6  -3   2       32.19       29.80      4.35 o 
  -5  -3   2      257.50      264.47      7.96 o 
  -4  -3   2       48.27       48.47      3.49 o 
  -3  -3   2      163.32      187.65      4.99 o 
  -2  -3   2      528.33      516.21      8.68 o 
  -1  -3   2     1787.40     1733.38     27.30 o 
   0  -3   2      115.96      136.97      3.65 o 
   1  -3   2     3015.66     3119.16     59.74 o 
   2  -3   2       23.61       21.97      1.37 o 
   3  -3   2      215.33      253.62      5.50 o 
   4  -3   2       40.45       62.48      2.70 o 
   5  -3   2      761.19      710.31     12.22 o 
   6  -3   2      236.10      238.82      6.06 o 
   7  -3   2       10.76        7.53      3.22 o 
   8  -3   2       76.05       82.40      6.90 o 
   9  -3   2        0.63       -2.83      4.51 o 
  -8  -2   2      125.79      140.48      9.26 o 
  -7  -2   2      100.14      100.58      6.55 o 
  -6  -2   2       14.89       14.52      3.68 o 
  -5  -2   2       11.62       10.13      2.86 o 
  -4  -2   2       24.09       29.13      2.23 o 
  -3  -2   2       11.84        9.50      1.28 o 
  -2  -2   2      853.09      784.24     14.34 o 
  -1  -2   2     9693.83     9843.57    170.28 o 
   0  -2   2      597.67      612.70     17.88 o 
   1  -2   2      995.02     1036.51     18.62 o 
   2  -2   2      797.23      958.27     13.94 o 
   3  -2   2      300.46      316.43      5.55 o 
   4  -2   2      243.20      234.75      7.25 o 
   5  -2   2     1141.66     1102.03     18.83 o 
   6  -2   2       48.49       46.71      3.29 o 
   7  -2   2        4.88        8.48      3.39 o 
   8  -2   2        4.68        1.23      4.59 o 
   9  -2   2        0.37       -0.05      4.40 o 
  -8  -1   2        1.65        2.49      4.86 o 
  -7  -1   2      128.88      114.04      6.60 o 
  -6  -1   2      540.50      526.13     14.41 o 
  -5  -1   2      864.43      828.36     16.36 o 
  -4  -1   2      439.76      397.17      8.70 o 
  -3  -1   2       94.78       90.79      3.02 o 
  -2  -1   2       16.21       20.95      1.57 o 
  -1  -1   2      881.45      941.23     16.41 o 
   0  -1   2     3463.69     3662.50     67.04 o 
   1  -1   2     3047.28     3107.87     44.09 o 
   2  -1   2     4235.70     4252.79     56.51 o 
   3  -1   2      381.31      346.68      6.03 o 
   4  -1   2      451.89      489.80     10.44 o 
   5  -1   2       86.09       78.64      3.41 o 
   6  -1   2        0.94       -0.38      2.19 o 
   7  -1   2      271.80      271.13      7.89 o 
   8  -1   2      223.49      205.18      8.61 o 
   9  -1   2       39.83       44.55     10.92 o 
  -9   0   2       42.56       43.73      9.98 o 
  -8   0   2      105.20      112.02      7.18 o 
  -7   0   2      398.73      381.52     11.88 o 
  -6   0   2       26.76       25.42      3.02 o 
  -5   0   2      134.78      122.67      5.17 o 
  -4   0   2       11.65       11.40      1.06 o 
  -3   0   2      263.78      236.56      4.28 o 
  -2   0   2     4368.09     4297.83     59.40 o 
  -1   0   2     3169.90     3181.80     39.40 o 
   0   0   2     5992.60     5982.63     83.16 o 
   1   0   2      608.22      659.47     10.09 o 
   2   0   2     1133.20     1217.77     17.99 o 
   3   0   2        5.65        1.88      1.09 o 
   4   0   2      702.85      729.37     12.99 o 
   5   0   2     1522.78     1484.95     24.66 o 
   6   0   2      371.90      379.18      9.25 o 
   7   0   2       15.61       20.51      3.84 o 
   8   0   2        2.61        2.39      8.63 o 
  -9   1   2       17.06       11.32      4.70 o 
  -8   1   2      228.29      220.93      8.32 o 
  -7   1   2        2.32        1.90      2.82 o 
  -6   1   2      226.92      227.32      7.85 o 
  -5   1   2     1002.69      944.77     16.13 o 
  -4   1   2      518.97      514.77      8.68 o 
  -3   1   2        0.45        0.78      0.89 o 
  -2   1   2      925.62      985.06     13.99 o 
  -1   1   2      619.87      658.84      9.33 o 
   0   1   2      278.78      302.37      8.21 o 
   1   1   2     4895.08     5059.82     68.00 o 
   2   1   2     1471.76     1397.05     20.99 o 
   3   1   2      252.64      251.79      5.40 o 
   4   1   2       14.83       14.74      1.96 o 
   5   1   2      231.27      231.71      7.71 o 
   6   1   2        9.77       10.69      2.66 o 
   7   1   2      183.22      187.49      6.08 o 
   8   1   2      216.83      229.34     17.47 o 
  -9   2   2        3.10        2.01      6.83 o 
  -8   2   2       10.00        8.61      2.84 o 
  -7   2   2       19.76       23.53      2.65 o 
  -6   2   2       17.80       24.05      2.93 o 
  -5   2   2     1221.21     1152.83     18.49 o 
  -4   2   2      395.08      374.51      6.79 o 
  -3   2   2        0.86        0.39      0.97 o 
  -2   2   2     1035.20     1004.58     15.11 o 
  -1   2   2     3826.82     3960.01     55.59 o 
   0   2   2       28.41       26.27      1.30 o 
   1   2   2     1267.35     1246.63     18.89 o 
   2   2   2     1823.69     1849.17     25.96 o 
   3   2   2        5.10        4.77      1.69 o 
   4   2   2       52.68       42.51      2.82 o 
   5   2   2      640.95      662.62     13.52 o 
   6   2   2      196.02      191.09     10.60 o 
   7   2   2      231.72      233.73      8.97 o 
   8   2   2       40.19       43.24     12.45 o 
  -9   3   2       76.46       84.74     12.67 o 
  -8   3   2      253.27      260.79      9.52 o 
  -7   3   2      234.63      225.28      6.14 o 
  -6   3   2       73.65       78.50      3.87 o 
  -5   3   2       47.91       52.30      2.67 o 
  -4   3   2       39.24       45.97      2.25 o 
  -3   3   2      385.04      393.22      6.69 o 
  -2   3   2     1930.91     1906.15     27.61 o 
  -1   3   2     4752.25     4780.75     67.07 o 
   0   3   2       24.34       19.08      1.20 o 
   1   3   2     2393.04     2457.03     36.25 o 
   2   3   2       11.12        8.06      1.39 o 
   3   3   2        7.08       11.39      2.36 o 
   4   3   2      120.73      121.69      4.82 o 
   5   3   2      867.34      842.06     29.01 o 
   6   3   2       87.35       79.06     12.23 o 
   7   3   2       33.77       43.08      7.87 o 
  -9   4   2        1.40        3.79      4.33 o 
  -8   4   2        4.09        2.69      7.75 o 
  -7   4   2       19.00       22.92      3.07 o 
  -6   4   2      347.68      337.58     11.81 o 
  -5   4   2     1464.94     1401.63     22.69 o 
  -4   4   2     1533.14     1518.88     23.47 o 
  -3   4   2      185.70      208.75      8.88 o 
  -2   4   2      706.03      679.69     10.95 o 
  -1   4   2     1994.29     2107.34     30.48 o 
   0   4   2      183.95      192.60      3.89 o 
   1   4   2     2203.54     2202.22     32.87 o 
   2   4   2     1429.41     1311.15     25.48 o 
   3   4   2     1453.13     1354.30     48.95 o 
   4   4   2       31.80       33.50      5.89 o 
   5   4   2      219.50      220.75     13.05 o 
   6   4   2        0.96       -6.22      6.22 o 
   7   4   2       77.55       91.87     20.09 o 
  -9   5   2       96.96       98.45      7.75 o 
  -8   5   2      177.95      170.40      9.81 o 
  -7   5   2      183.42      168.90      9.39 o 
  -6   5   2        3.83        1.31      2.49 o 
  -5   5   2      263.93      242.54      5.77 o 
  -4   5   2        5.10        8.99      1.70 o 
  -3   5   2        2.43        9.52      1.59 o 
  -2   5   2     2184.53     2214.97     32.20 o 
  -1   5   2     1906.65     1939.43     28.50 o 
   0   5   2      119.28      101.49      2.83 o 
   1   5   2       19.77       22.50      3.46 o 
   2   5   2      191.16      180.78      6.72 o 
   3   5   2       10.90       24.61      4.15 o 
   4   5   2      111.24      142.33     10.47 o 
   5   5   2      327.79      344.51     17.16 o 
   6   5   2       76.09       70.27     10.73 o 
  -9   6   2        7.68        2.41      5.90 o 
  -8   6   2       98.40      105.73      9.17 o 
  -7   6   2       58.09       58.56      6.72 o 
  -6   6   2       25.22       32.06      5.46 o 
  -5   6   2      316.87      310.57      8.67 o 
  -4   6   2     1094.20     1083.83     22.82 o 
  -3   6   2      117.71      126.02      5.04 o 
  -2   6   2      414.69      401.77      9.80 o 
  -1   6   2      670.85      632.96     13.75 o 
   0   6   2       33.13       29.65      1.87 o 
   1   6   2       97.42      108.65      5.20 o 
   2   6   2      466.51      459.95     15.18 o 
   3   6   2      448.86      393.63     14.68 o 
   4   6   2        4.22       -0.24      5.69 o 
   5   6   2       44.08       33.28      9.50 o 
  -9   7   2        0.89        2.73      5.30 o 
  -8   7   2        4.16        6.90      5.38 o 
  -7   7   2        1.12        5.13      4.91 o 
  -6   7   2       34.52       36.67      5.81 o 
  -5   7   2      156.69      156.61      7.72 o 
  -4   7   2      184.16      194.39      6.82 o 
  -3   7   2       18.61       18.94      2.69 o 
  -2   7   2       60.61       64.69      3.59 o 
  -1   7   2       86.50       89.32      4.79 o 
   0   7   2       28.74       30.06      3.49 o 
   1   7   2       83.11       80.76      6.47 o 
   2   7   2      114.91       93.96      7.94 o 
   3   7   2        0.13       -3.92      4.89 o 
   4   7   2       48.87       42.96      8.57 o 
   5   7   2       17.09       11.58      7.86 o 
  -8   8   2       61.41       64.50      8.02 o 
  -7   8   2      102.68      126.10     10.70 o 
  -6   8   2        4.22        9.59      5.19 o 
  -5   8   2       32.21       31.56      4.58 o 
  -4   8   2       14.98       22.64      4.05 o 
  -3   8   2       11.93       13.14      2.81 o 
  -2   8   2      451.77      420.02     12.94 o 
  -1   8   2      290.27      255.35     10.53 o 
   0   8   2      180.56      158.43      8.44 o 
   1   8   2       23.46       26.94      5.23 o 
   2   8   2        7.14        3.33      6.11 o 
   3   8   2       21.91       29.67      6.70 o 
   4   8   2        6.47       13.33      7.72 o 
  -8   9   2        8.48       10.30      6.24 o 
  -7   9   2       35.37       34.85      6.51 o 
  -6   9   2      195.81      213.75     12.85 o 
  -5   9   2      321.84      330.44     11.60 o 
  -4   9   2       57.86       67.60      4.67 o 
  -3   9   2        2.63        1.68      4.63 o 
  -2   9   2       23.16       20.41      4.85 o 
  -1   9   2       11.33       12.74      4.52 o 
   0   9   2       88.85       96.88      7.47 o 
   1   9   2      396.95      393.07     15.58 o 
   2   9   2       75.30       81.82      8.52 o 
   3   9   2       21.85       15.04      6.98 o 
  -7  10   2       51.76       78.96     14.96 o 
  -6  10   2        0.40       -2.62      6.18 o 
  -5  10   2       69.63       75.67      8.86 o 
  -4  10   2        8.15        7.86      5.86 o 
  -3  10   2       10.99        7.86      8.52 o 
  -2  10   2      103.49      118.28     11.39 o 
  -1  10   2      326.68      319.63     13.55 o 
   0  10   2        2.39       -1.61      5.25 o 
   1  10   2        1.22       -4.26      5.17 o 
   2  10   2        1.83        9.28      7.63 o 
  -6  11   2       57.29       51.85     23.59 o 
  -5  11   2       68.99       59.62     12.23 o 
  -4  11   2       25.83       21.62     10.05 o 
  -3  11   2        1.41       -1.49      7.11 o 
  -2  11   2       91.19      100.89     11.26 o 
  -1  11   2       27.76       21.04      8.43 o 
   0  11   2       11.91       15.80      9.28 o 
   1 -13   3       13.16       13.24      7.73 o 
   2 -13   3       48.17       58.61      9.28 o 
   3 -13   3      123.15      107.74     17.14 o 
   4 -13   3       28.16       34.29     11.36 o 
   5 -13   3        5.61       -8.74      8.95 o 
  -1 -12   3       70.36       77.83      9.98 o 
   0 -12   3      155.80      152.71     12.24 o 
   1 -12   3        3.71        8.98      6.45 o 
   2 -12   3        1.54        6.01      6.45 o 
   3 -12   3       52.64       63.28      9.23 o 
   4 -12   3       17.53       15.94      8.95 o 
   5 -12   3      280.94      260.34     23.15 o 
   6 -12   3       53.54       62.46     15.07 o 
   7 -12   3       22.14       19.87     13.98 o 
  -2 -11   3        9.36        3.19      5.60 o 
  -1 -11   3        8.77        7.25      6.06 o 
   0 -11   3       15.33       14.69      6.28 o 
   1 -11   3       11.74       10.31      5.69 o 
   2 -11   3       19.02       11.80      5.81 o 
   3 -11   3      263.04      249.42     19.22 o 
   4 -11   3       63.93       67.27     11.79 o 
   5 -11   3       10.59        2.40      9.61 o 
   6 -11   3       10.24        3.28     10.27 o 
   7 -11   3        5.93        9.61     12.01 o 
  -3 -10   3       44.52       41.01      6.78 o 
  -2 -10   3       26.19       24.78      5.65 o 
  -1 -10   3       47.81       53.86     11.20 o 
   0 -10   3        5.82        1.08      3.75 o 
   1 -10   3        0.59       -0.52      4.43 o 
   2 -10   3      185.02      174.33     11.33 o 
   3 -10   3      145.93      132.35     13.54 o 
   4 -10   3       21.62       13.98      8.74 o 
   5 -10   3      201.19      180.40     18.35 o 
   6 -10   3      286.61      274.75     24.02 o 
   7 -10   3        0.39       -4.80     10.48 o 
   8 -10   3       45.14       35.16     11.14 o 
  -4  -9   3        4.03       -1.19      5.97 o 
  -3  -9   3       41.34       41.25      6.24 o 
  -2  -9   3      218.55      203.46     19.02 o 
  -1  -9   3      254.90      265.22     11.36 o 
   0  -9   3      111.71      121.71      8.92 o 
   1  -9   3        2.25       14.81      3.49 o 
   2  -9   3       24.64       12.01      5.90 o 
   3  -9   3      112.72      118.59     12.67 o 
   4  -9   3        2.11       -3.28      6.33 o 
   5  -9   3      218.32      200.71     19.00 o 
   6  -9   3      351.76      353.38     27.08 o 
   7  -9   3       49.67       44.67      8.03 o 
   8  -9   3        3.74        0.87      8.08 o 
  -5  -8   3       73.23       79.03     10.37 o 
  -4  -8   3      279.35      277.10     14.21 o 
  -3  -8   3      409.17      387.01     13.98 o 
  -2  -8   3        6.22        4.90      3.59 o 
  -1  -8   3      240.09      255.20      9.65 o 
   0  -8   3        4.91        6.35      3.30 o 
   1  -8   3      316.91      300.05      9.92 o 
   2  -8   3      816.32      795.83     29.38 o 
   3  -8   3     1474.27     1409.81     63.99 o 
   4  -8   3      323.53      308.39     21.40 o 
   5  -8   3       99.42      106.95      6.68 o 
   6  -8   3      152.30      123.05     10.07 o 
   7  -8   3        4.59        4.37      6.43 o 
   8  -8   3       10.21       22.80      5.19 o 
   9  -8   3      224.07      260.45     12.50 o 
  -6  -7   3       71.19       69.02      7.38 o 
  -5  -7   3        0.39        5.28      4.33 o 
  -4  -7   3       38.94       40.60      5.67 o 
  -3  -7   3       14.50       20.60      3.29 o 
  -2  -7   3      387.09      369.32     12.06 o 
  -1  -7   3      903.13      881.70     25.22 o 
   0  -7   3      686.29      701.43     13.63 o 
   1  -7   3      250.36      272.15      5.73 o 
   2  -7   3       59.22       52.60      2.93 o 
   3  -7   3      188.93      181.46     12.78 o 
   4  -7   3       12.08       11.34      3.87 o 
   5  -7   3      741.12      742.56     48.38 o 
   6  -7   3      144.68      173.81      9.02 o 
   7  -7   3      213.13      214.44     12.26 o 
   8  -7   3      229.32      209.20     10.63 o 
   9  -7   3       16.79       11.98      5.55 o 
  -6  -6   3        0.46        5.20      4.23 o 
  -5  -6   3       18.92       14.97      4.32 o 
  -4  -6   3      141.56      139.39      6.85 o 
  -3  -6   3      198.57      219.19      7.75 o 
  -2  -6   3       43.86       50.98      2.70 o 
  -1  -6   3      563.96      594.04     14.95 o 
   0  -6   3      204.13      205.35      5.18 o 
   1  -6   3       20.55       33.62      2.62 o 
   2  -6   3      634.26      631.77     20.37 o 
   3  -6   3     2425.52     2587.73    122.53 o 
   4  -6   3       27.80       37.42      4.26 o 
   5  -6   3      172.29      164.88      6.16 o 
   6  -6   3        7.93       35.16      8.95 o 
   7  -6   3        9.56        2.90      3.51 o 
   8  -6   3        1.71       -0.95      4.32 o 
   9  -6   3       90.07      100.91     14.09 o 
  -7  -5   3        1.84       -4.81      4.81 o 
  -6  -5   3       14.27       10.03      4.11 o 
  -5  -5   3       93.39       87.68      8.98 o 
  -4  -5   3      562.10      511.25     13.87 o 
  -3  -5   3      246.45      268.54      7.67 o 
  -2  -5   3      125.25      107.43      3.14 o 
  -1  -5   3      189.83      165.37      5.33 o 
   0  -5   3       37.76       30.39      1.43 o 
   1  -5   3      158.69      190.17      4.26 o 
   2  -5   3      548.24      505.65     10.03 o 
   3  -5   3     2434.37     2338.44     64.60 o 
   4  -5   3       22.06       32.09      1.91 o 
   5  -5   3      155.11      159.42      6.18 o 
   6  -5   3       57.23       65.87      5.45 o 
   7  -5   3        3.75        0.47      3.61 o 
   8  -5   3        1.02       -3.07      6.12 o 
   9  -5   3       23.34       24.06      5.79 o 
  -7  -4   3      257.12      257.12     11.76 o 
  -6  -4   3       90.89      101.99      6.43 o 
  -5  -4   3       25.26       26.13      3.33 o 
  -4  -4   3        6.28        7.01      2.43 o 
  -3  -4   3       42.03       53.49      2.50 o 
  -2  -4   3     1250.22     1266.21     19.39 o 
  -1  -4   3      952.17      863.47     16.24 o 
   0  -4   3     1536.28     1579.67     35.98 o 
   1  -4   3      257.16      251.76      6.45 o 
   2  -4   3      502.62      552.79     10.94 o 
   3  -4   3      537.03      508.45     10.79 o 
   4  -4   3      101.73      106.84      3.37 o 
   5  -4   3      967.65      968.14     17.72 o 
   6  -4   3      515.00      494.30     14.61 o 
   7  -4   3      152.03      153.57     12.56 o 
   8  -4   3       33.88       37.76      5.69 o 
   9  -4   3       14.41       12.95      5.40 o 
  -8  -3   3        0.72        1.08      5.56 o 
  -7  -3   3       47.40       48.28      5.47 o 
  -6  -3   3       20.81       22.48      4.79 o 
  -5  -3   3      463.17      449.00     12.07 o 
  -4  -3   3     2159.65     2056.24     36.71 o 
  -3  -3   3     1815.17     1783.70     40.69 o 
  -2  -3   3       89.86      112.75      3.93 o 
  -1  -3   3      968.81      972.71     23.67 o 
   0  -3   3       36.85       38.98      3.82 o 
   1  -3   3      102.55       91.09      5.77 o 
   2  -3   3     2392.46     2409.10     46.15 o 
   3  -3   3     2468.82     2505.71     35.17 o 
   4  -3   3      710.10      766.65     12.01 o 
   5  -3   3       38.42       43.06      2.55 o 
   6  -3   3       72.77       85.95      4.26 o 
   7  -3   3        7.95        6.69      3.85 o 
   8  -3   3      161.55      149.38      8.92 o 
   9  -3   3      104.18      120.69     13.54 o 
  -8  -2   3      153.84      161.97      8.83 o 
  -7  -2   3      104.73      105.45      6.65 o 
  -6  -2   3       84.77       83.58      5.27 o 
  -5  -2   3       13.76       27.02      3.35 o 
  -4  -2   3      553.94      563.23     11.45 o 
  -3  -2   3       63.26       72.68      2.69 o 
  -2  -2   3     1153.17     1168.81     22.18 o 
  -1  -2   3     4760.15     5066.79     98.15 o 
   0  -2   3     1632.63     1736.49     34.52 o 
   1  -2   3      114.63      102.07      2.81 o 
   2  -2   3     1085.00     1137.72     14.62 o 
   3  -2   3      563.66      548.05      8.84 o 
   4  -2   3      112.99      111.76      6.45 o 
   5  -2   3      876.05      856.04     16.25 o 
   6  -2   3      820.05      838.88     16.48 o 
   7  -2   3      108.11      112.77      6.21 o 
   8  -2   3       14.89       19.16      5.07 o 
   9  -2   3       28.48       28.42      5.92 o 
  -8  -1   3        0.67        0.25      4.32 o 
  -7  -1   3      290.04      281.91     10.32 o 
  -6  -1   3      228.62      245.41      9.27 o 
  -5  -1   3        6.45        7.57      2.42 o 
  -4  -1   3      972.11      949.33     19.77 o 
  -3  -1   3     2281.95     2315.60     61.89 o 
  -2  -1   3       15.67        7.87      1.13 o 
  -1  -1   3     1723.64     1716.07     34.12 o 
   0  -1   3     1560.25     1706.84     25.19 o 
   1  -1   3      155.70      143.98      2.84 o 
   2  -1   3      393.34      348.34      6.26 o 
   3  -1   3     1650.41     1583.38     22.31 o 
   4  -1   3       94.20       91.51      3.38 o 
   5  -1   3      246.93      244.90      5.99 o 
   6  -1   3       51.55       55.41      4.14 o 
   7  -1   3        0.37        2.10      3.36 o 
   8  -1   3       16.37       15.44      4.28 o 
  -9   0   3       39.51       50.11      6.41 o 
  -8   0   3       12.91       15.71      4.71 o 
  -7   0   3        4.12       13.17      3.94 o 
  -6   0   3      192.66      194.60      6.58 o 
  -5   0   3      565.85      532.85     11.52 o 
  -4   0   3     1331.21     1321.00     26.50 o 
  -3   0   3      330.06      262.22      6.09 o 
  -2   0   3     1471.76     1533.25     24.34 o 
  -1   0   3      611.12      649.11      9.76 o 
   0   0   3      779.57      772.56     10.82 o 
   1   0   3      243.45      261.02      4.72 o 
   2   0   3     3124.64     3211.07     46.53 o 
   3   0   3     3642.00     3765.92     51.77 o 
   4   0   3        0.23        1.53      1.47 o 
   5   0   3      491.70      509.03     11.00 o 
   6   0   3       28.87       33.65      3.13 o 
   7   0   3       50.72       54.78      5.04 o 
   8   0   3       16.15       15.93      4.73 o 
  -9   1   3       31.03       23.52      6.03 o 
  -8   1   3      107.05      115.01      6.52 o 
  -7   1   3      199.09      190.28      9.36 o 
  -6   1   3      865.19      841.89     17.17 o 
  -5   1   3        3.24        4.01      1.63 o 
  -4   1   3      186.98      179.82      3.86 o 
  -3   1   3       60.07       64.13      2.21 o 
  -2   1   3      544.49      502.00      7.76 o 
  -1   1   3     4230.36     4248.74     55.97 o 
   0   1   3     1666.91     1643.49     24.22 o 
   1   1   3     1454.69     1596.47     22.35 o 
   2   1   3      675.46      707.77     11.53 o 
   3   1   3      473.41      494.31      9.46 o 
   4   1   3      183.51      185.24      6.22 o 
   5   1   3      489.72      517.47     12.26 o 
   6   1   3      392.43      383.38      9.69 o 
   7   1   3      224.27      210.43      8.57 o 
   8   1   3        1.65        2.70      6.31 o 
  -9   2   3        1.47        1.57      7.15 o 
  -8   2   3       46.79       50.25      4.42 o 
  -7   2   3      261.14      250.79      6.35 o 
  -6   2   3      346.71      335.50      7.95 o 
  -5   2   3     1686.37     1632.12     37.12 o 
  -4   2   3     2889.12     2775.27     44.25 o 
  -3   2   3     1416.73     1379.34     19.69 o 
  -2   2   3      322.52      384.62     10.55 o 
  -1   2   3     1267.97     1286.43     20.24 o 
   0   2   3      570.23      628.64      9.59 o 
   1   2   3       25.49       44.06      1.85 o 
   2   2   3     2936.77     3021.93     41.68 o 
   3   2   3     2743.82     2791.52     44.23 o 
   4   2   3      328.20      305.70      8.60 o 
   5   2   3       13.18       11.28      3.92 o 
   6   2   3       10.47       16.82      3.44 o 
   7   2   3        8.21        4.58      7.86 o 
  -9   3   3        4.63       14.20     10.48 o 
  -8   3   3      105.77      101.73      4.70 o 
  -7   3   3      171.13      175.95      7.03 o 
  -6   3   3      139.39      130.31      5.16 o 
  -5   3   3      156.43      144.02      4.83 o 
  -4   3   3      703.44      656.65     10.79 o 
  -3   3   3      198.14      209.91      4.45 o 
  -2   3   3      139.47      123.66      3.70 o 
  -1   3   3      703.69      610.39      9.93 o 
   0   3   3     2151.09     2224.91     30.38 o 
   1   3   3       99.84      123.43      3.50 o 
   2   3   3      105.02      106.61      3.52 o 
   3   3   3      185.73      253.79     13.62 o 
   4   3   3       40.69       43.43      5.17 o 
   5   3   3       43.89       51.58      5.58 o 
   6   3   3      238.68      243.41     14.95 o 
   7   3   3      175.29      171.70     12.03 o 
  -9   4   3        5.11        7.73      4.26 o 
  -8   4   3      309.87      313.42     25.07 o 
  -7   4   3      462.88      455.75     10.48 o 
  -6   4   3       82.93       85.08      3.81 o 
  -5   4   3      654.78      603.03     13.88 o 
  -4   4   3      545.59      572.06     17.93 o 
  -3   4   3      393.91      397.99      7.57 o 
  -2   4   3       36.86       41.63      2.11 o 
  -1   4   3      699.79      623.47     10.33 o 
   0   4   3      687.21      650.83     10.21 o 
   1   4   3       71.81       76.47      2.93 o 
   2   4   3      245.30      237.50      6.43 o 
   3   4   3       82.30       87.02      5.07 o 
   4   4   3       52.52       57.26      5.58 o 
   5   4   3        3.40        6.59      4.85 o 
   6   4   3        6.40        2.48      7.39 o 
  -9   5   3       65.97       64.93      6.85 o 
  -8   5   3       18.57        6.68      5.35 o 
  -7   5   3        3.38        3.08      6.88 o 
  -6   5   3       94.95       92.54      7.33 o 
  -5   5   3       77.35       81.70      4.01 o 
  -4   5   3      395.02      359.94      7.52 o 
  -3   5   3      382.93      387.65      7.61 o 
  -2   5   3       38.61       35.05      2.17 o 
  -1   5   3      198.05      186.33      4.54 o 
   0   5   3       30.85       32.07      2.99 o 
   1   5   3      189.38      184.80      5.56 o 
   2   5   3      574.56      564.60     12.06 o 
   3   5   3      195.43      167.40      8.08 o 
   4   5   3       70.23       52.48      7.55 o 
   5   5   3       47.33       44.77      8.49 o 
   6   5   3        3.13        5.12      8.43 o 
  -9   6   3        2.78        1.97      5.17 o 
  -8   6   3      397.79      408.81     16.56 o 
  -7   6   3      501.02      509.55     22.06 o 
  -6   6   3      174.12      192.78     12.67 o 
  -5   6   3       80.54       79.58      4.56 o 
  -4   6   3      476.65      450.62     18.06 o 
  -3   6   3       72.71       81.41      4.35 o 
  -2   6   3      276.81      278.22      7.92 o 
  -1   6   3      998.80     1005.75     25.98 o 
   0   6   3      338.25      329.64      8.02 o 
   1   6   3       36.66       36.52      2.61 o 
   2   6   3       12.28       14.88      3.58 o 
   3   6   3       11.46        4.90      5.33 o 
   4   6   3      140.18      144.03     12.00 o 
   5   6   3       97.56       91.74     10.96 o 
  -8   7   3        2.15        2.26      5.86 o 
  -7   7   3       52.32       57.31      7.33 o 
  -6   7   3       26.70       33.13      5.81 o 
  -5   7   3      339.11      340.72     11.67 o 
  -4   7   3      497.70      515.76     13.18 o 
  -3   7   3      575.68      592.48     24.76 o 
  -2   7   3       64.38       64.54      4.05 o 
  -1   7   3      261.20      251.62      7.02 o 
   0   7   3       18.71       20.99      3.41 o 
   1   7   3       45.77       62.93      7.57 o 
   2   7   3      445.01      461.96     22.49 o 
   3   7   3      408.77      350.93     17.42 o 
   4   7   3       50.39       41.06      9.18 o 
  -8   8   3       49.26       42.21      7.63 o 
  -7   8   3      181.37      190.43     17.36 o 
  -6   8   3       92.47      103.50     14.09 o 
  -5   8   3        9.45       14.89      5.07 o 
  -4   8   3      360.44      359.70     20.43 o 
  -3   8   3       69.00       73.72      5.33 o 
  -2   8   3      275.74      301.26     12.07 o 
  -1   8   3       87.99      111.01      8.80 o 
   0   8   3      109.83      119.34      7.88 o 
   1   8   3        2.54        1.89      4.73 o 
   2   8   3       22.49       32.91      6.51 o 
   3   8   3        0.70       14.96      7.64 o 
  -7   9   3       20.43       19.35     10.48 o 
  -6   9   3       45.00       59.68      6.37 o 
  -5   9   3        8.29        4.34      5.68 o 
  -4   9   3      119.73      123.70      7.06 o 
  -3   9   3       54.88       62.42      5.92 o 
  -2   9   3        0.54        4.10      3.83 o 
  -1   9   3      293.08      289.10     12.58 o 
   0   9   3      169.65      161.05      9.83 o 
   1   9   3       18.18        7.62      5.43 o 
   2   9   3       73.54       84.75      8.77 o 
  -6  10   3       14.78       15.20      5.08 o 
  -5  10   3       27.56       29.48      9.61 o 
  -4  10   3      122.94      125.87     10.48 o 
  -3  10   3       66.51       79.42      8.55 o 
  -2  10   3        2.75        4.61      6.18 o 
  -1  10   3        7.99       12.06      5.89 o 
   0  10   3        0.61       -0.37      5.61 o 
   1  10   3       34.40       43.62      7.32 o 
  -5  11   3        3.45        2.62      9.17 o 
  -4  11   3       10.09       -3.71      8.52 o 
  -3  11   3        2.34        2.70      7.92 o 
  -2  11   3        1.02       -3.93      7.86 o 
  -1  11   3       62.40       56.85     10.55 o 
   0 -13   4       53.88       41.80      8.76 o 
   1 -13   4        9.61        5.76      6.56 o 
   2 -13   4       37.88       32.44      7.80 o 
   3 -13   4       13.59       15.58     12.89 o 
   4 -13   4        4.66        8.30      8.74 o 
   5 -13   4        3.75       15.94     10.48 o 
  -1 -12   4        1.41       -5.47      6.25 o 
   0 -12   4        9.64        9.64      6.61 o 
   1 -12   4       20.76       10.01      6.26 o 
   2 -12   4       56.09       53.13      9.06 o 
   3 -12   4       58.54       66.51      8.93 o 
   4 -12   4       11.37        5.68      8.95 o 
   5 -12   4        0.23        2.62     10.48 o 
   6 -12   4        1.21       -1.75     10.05 o 
   7 -12   4       25.71       13.10     13.10 o 
  -3 -11   4        6.87       10.40      6.12 o 
  -2 -11   4        8.17       17.58      5.71 o 
  -1 -11   4       93.88       93.28      7.93 o 
   0 -11   4      292.88      251.58     16.16 o 
   1 -11   4      469.73      426.46     18.77 o 
   2 -11   4       84.77       84.73      9.72 o 
   3 -11   4      109.49      112.26     13.10 o 
   4 -11   4        1.44        3.49      8.08 o 
   5 -11   4       36.23       25.12     10.70 o 
   6 -11   4      150.59      155.94     19.44 o 
   7 -11   4      143.76      131.48     19.66 o 
  -4 -10   4      139.59      134.49     11.68 o 
  -3 -10   4       65.45       59.10      7.38 o 
  -2 -10   4      117.76      106.06      7.66 o 
  -1 -10   4       37.27       43.30      5.35 o 
   0 -10   4      107.18      106.18     10.10 o 
   1 -10   4        5.39        7.69      4.76 o 
   2 -10   4      110.58      114.91      9.16 o 
   3 -10   4      301.19      286.55     20.53 o 
   4 -10   4      250.77      228.02     19.22 o 
   5 -10   4       99.36       98.06     14.41 o 
   6 -10   4        5.91        6.33     10.05 o 
   7 -10   4       20.93        1.97     10.92 o 
  -4  -9   4        1.24       -3.70      5.84 o 
  -3  -9   4       19.96       19.56      5.37 o 
  -2  -9   4       14.50       17.06      5.93 o 
  -1  -9   4      132.17      114.24      6.59 o 
   0  -9   4      540.17      518.44     15.39 o 
   1  -9   4      554.29      564.84     25.39 o 
   2  -9   4       43.97       49.58      8.08 o 
   3  -9   4      471.52      465.20     26.86 o 
   4  -9   4       50.81       64.65     10.70 o 
   5  -9   4        1.94       -0.22      7.21 o 
   6  -9   4      170.85      202.68     20.97 o 
   7  -9   4      380.79      414.75     32.54 o 
   8  -9   4        4.43        3.93      8.30 o 
  -5  -8   4       38.06       34.47      5.56 o 
  -4  -8   4        1.71       -2.33      3.64 o 
  -3  -8   4      151.40      138.01      8.95 o 
  -2  -8   4        9.03       11.69      3.76 o 
  -1  -8   4       16.95       12.20      3.06 o 
   0  -8   4       89.56       93.10      7.12 o 
   1  -8   4       97.18       99.87      5.24 o 
   2  -8   4      206.84      199.62     13.98 o 
   3  -8   4       17.02       17.25      6.77 o 
   4  -8   4       61.57       50.45     10.05 o 
   5  -8   4       69.74       72.07     12.67 o 
   6  -8   4       64.66       70.27     10.95 o 
   7  -8   4       84.59       82.37      9.32 o 
   8  -8   4       21.66       20.16     13.00 o 
   9  -8   4       15.72       13.07      5.24 o 
  -6  -7   4        0.36        0.31      4.43 o 
  -5  -7   4       39.80       39.59      6.99 o 
  -4  -7   4      426.04      415.78     13.19 o 
  -3  -7   4      528.32      513.29     12.90 o 
  -2  -7   4      332.38      337.88      8.21 o 
  -1  -7   4       52.59       66.17      5.13 o 
   0  -7   4      696.29      691.32     12.19 o 
   1  -7   4       62.51       66.77      2.78 o 
   2  -7   4      242.24      256.89      6.19 o 
   3  -7   4      762.13      725.76     36.91 o 
   4  -7   4      913.33      787.13     41.28 o 
   5  -7   4      103.37       99.46      6.93 o 
   6  -7   4      103.64      109.98      5.11 o 
   7  -7   4       99.55      102.60      7.45 o 
   8  -7   4       12.33       11.89      4.67 o 
   9  -7   4       39.51       49.39      6.55 o 
  -6  -6   4      117.54      118.35      9.05 o 
  -5  -6   4      504.17      470.81     14.85 o 
  -4  -6   4        0.92        1.08      2.80 o 
  -3  -6   4       57.55       60.20      3.97 o 
  -2  -6   4       97.40       94.99      3.12 o 
  -1  -6   4     1337.80     1433.17     21.05 o 
   0  -6   4     1418.84     1379.09     22.29 o 
   1  -6   4      259.39      248.42      7.22 o 
   2  -6   4      133.77      139.89      3.30 o 
   3  -6   4      137.32      130.81      7.28 o 
   4  -6   4      143.96      138.49     14.31 o 
   5  -6   4       19.88       21.84      3.28 o 
   6  -6   4      575.28      588.18     14.87 o 
   7  -6   4      295.07      324.51     11.61 o 
   8  -6   4       51.91       51.30      6.06 o 
   9  -6   4        2.13        0.45     10.16 o 
  -7  -5   4        0.76       -2.26      5.26 o 
  -6  -5   4      152.88      155.20     11.19 o 
  -5  -5   4        8.14        8.65      3.07 o 
  -4  -5   4      795.17      746.77     17.17 o 
  -3  -5   4     1612.32     1588.11     28.25 o 
  -2  -5   4      986.55     1010.64     15.96 o 
  -1  -5   4      220.56      228.36      6.40 o 
   0  -5   4     2224.90     2346.72     53.03 o 
   1  -5   4      738.12      783.32     14.01 o 
   2  -5   4      516.36      513.01      9.10 o 
   3  -5   4     1323.51     1304.80     26.54 o 
   4  -5   4     1751.47     1694.11     30.35 o 
   5  -5   4      157.44      160.24      6.05 o 
   6  -5   4       15.18       12.41      3.04 o 
   7  -5   4        8.31        6.94      4.01 o 
   8  -5   4        9.69        9.72      4.63 o 
   9  -5   4       87.06       91.75      7.88 o 
  -7  -4   4       13.56        8.54      4.69 o 
  -6  -4   4       66.38       67.64      5.46 o 
  -5  -4   4       55.54       62.07      4.70 o 
  -4  -4   4        2.33        0.36      2.11 o 
  -3  -4   4      316.38      332.04     10.64 o 
  -2  -4   4       30.27       32.53      1.60 o 
  -1  -4   4     1248.89     1266.09     38.11 o 
   0  -4   4     2484.62     2449.80     68.87 o 
   1  -4   4      387.45      357.73      7.95 o 
   2  -4   4      411.42      396.97     10.31 o 
   3  -4   4      819.26      779.90     13.42 o 
   4  -4   4      119.97      133.18      4.84 o 
   5  -4   4      180.65      192.59      8.69 o 
   6  -4   4      191.09      179.66      9.13 o 
   7  -4   4      417.12      407.69     14.90 o 
   8  -4   4       36.81       43.91      5.94 o 
   9  -4   4        0.39        1.87      6.33 o 
  -8  -3   4       13.98       14.87      5.31 o 
  -7  -3   4       86.40       90.02     11.80 o 
  -6  -3   4      496.03      497.40     14.05 o 
  -5  -3   4      220.91      209.01      7.62 o 
  -4  -3   4      308.05      304.89      8.64 o 
  -3  -3   4      207.17      207.61      9.62 o 
  -2  -3   4      386.17      404.25      7.90 o 
  -1  -3   4        6.18        6.09      2.01 o 
   0  -3   4      780.34      716.83     15.09 o 
   1  -3   4     2878.49     3127.94     73.45 o 
   2  -3   4       39.70       43.74      2.27 o 
   3  -3   4      470.99      472.67      8.61 o 
   4  -3   4      152.68      156.15      3.89 o 
   5  -3   4       24.96       26.14      2.90 o 
   6  -3   4      407.75      437.06     11.43 o 
   7  -3   4      152.08      147.46      8.57 o 
   8  -3   4       17.71       19.59      5.48 o 
   9  -3   4       59.22       66.75     15.18 o 
  -8  -2   4       42.26       43.90      5.89 o 
  -7  -2   4       27.71       29.22      4.88 o 
  -6  -2   4       20.64       23.51      3.87 o 
  -5  -2   4      302.92      317.11      9.46 o 
  -4  -2   4      920.32      827.85     21.12 o 
  -3  -2   4     1597.57     1529.86     39.09 o 
  -2  -2   4      690.50      647.37     15.12 o 
  -1  -2   4     1479.77     1713.66     34.36 o 
   0  -2   4     3903.25     4177.94     73.02 o 
   1  -2   4       81.07      104.04      2.86 o 
   2  -2   4     1863.45     1911.58     28.54 o 
   3  -2   4     2641.00     2578.28     36.26 o 
   4  -2   4     1490.62     1514.86     22.04 o 
   5  -2   4      261.98      288.32      7.41 o 
   6  -2   4      130.87      146.70      8.37 o 
   7  -2   4      109.28      119.23      6.59 o 
   8  -2   4        0.77       -0.88      4.54 o 
  -8  -1   4       51.75       56.62      6.14 o 
  -7  -1   4      646.33      644.61     17.00 o 
  -6  -1   4      593.87      552.41     18.00 o 
  -5  -1   4      379.56      352.32     11.76 o 
  -4  -1   4       47.70       60.01      3.86 o 
  -3  -1   4      800.69      811.85     13.96 o 
  -2  -1   4      454.42      494.50     10.48 o 
  -1  -1   4     1046.25     1070.08     22.22 o 
   0  -1   4     3521.29     3502.50     55.28 o 
   1  -1   4     1706.21     1757.77     25.78 o 
   2  -1   4      146.11      161.57      3.50 o 
   3  -1   4      155.07      144.41      3.91 o 
   4  -1   4       76.23       77.36      3.91 o 
   5  -1   4       63.39       56.73      3.22 o 
   6  -1   4      724.38      730.81     21.56 o 
   7  -1   4      559.51      564.12     26.62 o 
   8  -1   4       11.61        8.68      4.49 o 
  -9   0   4       24.35       23.00      5.35 o 
  -8   0   4       67.72       61.06      5.83 o 
  -7   0   4        4.09        8.64      3.86 o 
  -6   0   4      205.57      206.50      8.00 o 
  -5   0   4       28.25       26.54      3.23 o 
  -4   0   4     2191.82     2304.12     44.03 o 
  -3   0   4     3341.81     3253.86     55.51 o 
  -2   0   4     2451.75     2515.45     36.80 o 
  -1   0   4       74.33       78.60      2.19 o 
   0   0   4     4959.26     5076.36     63.96 o 
   1   0   4     1330.85     1434.03     20.30 o 
   2   0   4      640.86      655.99     13.13 o 
   3   0   4      733.10      650.58     10.58 o 
   4   0   4     1733.95     1726.19     28.60 o 
   5   0   4      606.89      589.05     14.17 o 
   6   0   4        5.17        9.77      3.57 o 
   7   0   4        8.21        8.14      4.19 o 
   8   0   4        0.01        0.85      5.67 o 
  -9   1   4      118.20      105.84      7.33 o 
  -8   1   4       50.25       50.78      5.30 o 
  -7   1   4      198.92      218.67      8.06 o 
  -6   1   4      727.77      703.15     15.64 o 
  -5   1   4       24.76       30.33      4.17 o 
  -4   1   4      537.73      515.83      8.71 o 
  -3   1   4      532.55      525.28      8.20 o 
  -2   1   4        5.96        6.54      0.81 o 
  -1   1   4      803.12      792.58     12.57 o 
   0   1   4      294.62      279.93     10.09 o 
   1   1   4      147.41      119.93      2.97 o 
   2   1   4        2.57        4.54      1.34 o 
   3   1   4      202.37      178.69      4.71 o 
   4   1   4      210.10      209.17      6.94 o 
   5   1   4       82.68       91.91      6.17 o 
   6   1   4      236.10      235.85     10.52 o 
   7   1   4       46.64       44.71      5.17 o 
  -9   2   4        3.01        4.39      6.65 o 
  -8   2   4       11.57       17.08      3.83 o 
  -7   2   4      305.99      285.09      9.27 o 
  -6   2   4      708.64      682.04     13.23 o 
  -5   2   4      572.90      537.71     10.68 o 
  -4   2   4      757.22      756.56     13.82 o 
  -3   2   4      850.54      833.22     12.73 o 
  -2   2   4      240.17      276.82     18.13 o 
  -1   2   4       25.28       17.08      1.34 o 
   0   2   4     2488.60     2429.31     33.76 o 
   1   2   4     1051.52      970.88     14.55 o 
   2   2   4       71.65       83.25      3.07 o 
   3   2   4      126.15      135.79      5.44 o 
   4   2   4        7.36        6.29      2.69 o 
   5   2   4        0.05       -2.45      2.93 o 
   6   2   4        1.48        2.10      3.47 o 
   7   2   4        1.12       -4.17      5.81 o 
  -9   3   4       70.69       65.30     13.10 o 
  -8   3   4      226.13      205.77      7.58 o 
  -7   3   4        3.41        7.14      2.57 o 
  -6   3   4      622.14      608.62     16.70 o 
  -5   3   4      332.85      311.40      6.84 o 
  -4   3   4     2082.55     1992.14     28.37 o 
  -3   3   4     1258.69     1253.62     17.27 o 
  -2   3   4       46.14       38.46      5.49 o 
  -1   3   4      851.65      919.44     14.48 o 
   0   3   4      403.12      391.71      7.41 o 
   1   3   4      156.54      169.54      4.43 o 
   2   3   4      852.88      844.85     14.44 o 
   3   3   4     1099.36     1059.16     22.35 o 
   4   3   4      407.80      383.97     10.63 o 
   5   3   4        8.47        7.84      3.27 o 
   6   3   4       30.76       41.87      7.14 o 
   7   3   4       13.83       18.04     12.23 o 
  -9   4   4        0.82       -0.66      8.74 o 
  -8   4   4        0.62        1.59      3.58 o 
  -7   4   4      327.06      324.01      8.55 o 
  -6   4   4      827.54      801.05     16.43 o 
  -5   4   4      334.25      325.74      7.41 o 
  -4   4   4       14.32       23.22      3.16 o 
  -3   4   4      909.67      906.26     14.86 o 
  -2   4   4       73.59       68.90      2.80 o 
  -1   4   4      379.78      369.86      7.18 o 
   0   4   4     1359.04     1331.54     19.40 o 
   1   4   4     1375.08     1365.94     25.05 o 
   2   4   4        2.15        1.03      2.36 o 
   3   4   4        4.21       15.65      3.10 o 
   4   4   4       22.45       29.65      3.66 o 
   5   4   4       83.71       87.69     10.73 o 
   6   4   4       53.22       53.64     15.73 o 
  -9   5   4       42.72       50.76      6.04 o 
  -8   5   4       10.14        9.34      4.65 o 
  -7   5   4       35.89       33.10      5.53 o 
  -6   5   4      224.58      234.01      7.74 o 
  -5   5   4       10.58        8.88      2.37 o 
  -4   5   4     1738.70     1688.95     25.76 o 
  -3   5   4      984.35      985.10     16.22 o 
  -2   5   4      248.59      246.99      5.80 o 
  -1   5   4      258.56      255.82     10.08 o 
   0   5   4     1097.19     1081.24     20.53 o 
   1   5   4       17.06       17.41      2.60 o 
   2   5   4      336.00      354.27      8.98 o 
   3   5   4      469.64      459.60     15.79 o 
   4   5   4      271.51      270.63     11.76 o 
   5   5   4       92.21       95.52     12.89 o 
  -8   6   4       13.23       17.91      5.77 o 
  -7   6   4       31.56       19.78      5.90 o 
  -6   6   4      108.63      135.85      9.27 o 
  -5   6   4        3.93        8.96      3.72 o 
  -4   6   4        4.81        4.95      2.91 o 
  -3   6   4      135.66      146.86      6.04 o 
  -2   6   4      480.78      516.37     12.72 o 
  -1   6   4        2.60        3.47      2.38 o 
   0   6   4      240.07      249.32      7.14 o 
   1   6   4      107.73      118.02      5.16 o 
   2   6   4        0.31        0.11      3.34 o 
   3   6   4       44.06       42.19      5.61 o 
   4   6   4        5.29        6.90      7.18 o 
   5   6   4        5.97       -1.26      7.24 o 
  -8   7   4       30.12       32.70     11.79 o 
  -7   7   4      245.89      288.81     14.21 o 
  -6   7   4      247.00      235.34     12.41 o 
  -5   7   4       21.39       23.61      4.54 o 
  -4   7   4      191.39      190.53      7.58 o 
  -3   7   4      368.72      380.50     10.82 o 
  -2   7   4       47.31       52.23      4.19 o 
  -1   7   4      136.76      136.81      5.45 o 
   0   7   4      604.18      569.58     12.64 o 
   1   7   4      195.17      184.69      7.92 o 
   2   7   4        0.30        3.06      5.12 o 
   3   7   4       10.71       14.87      8.41 o 
   4   7   4       64.55       55.95     11.68 o 
  -8   8   4        0.62       -4.59      8.52 o 
  -7   8   4        2.70       -2.93      5.71 o 
  -6   8   4       34.32       29.06      6.48 o 
  -5   8   4      115.23      117.26      8.94 o 
  -4   8   4      298.02      342.30     11.84 o 
  -3   8   4       26.10       35.48      4.12 o 
  -2   8   4      162.11      167.06     11.97 o 
  -1   8   4       17.19       20.17      3.07 o 
   0   8   4        4.63        7.52      3.82 o 
   1   8   4        4.30        2.41      4.86 o 
   2   8   4       12.11       20.29      6.41 o 
   3   8   4      118.70      104.75     11.27 o 
  -7   9   4      248.27      243.08     14.12 o 
  -6   9   4      384.44      425.17     19.22 o 
  -5   9   4        7.27        9.39      7.43 o 
  -4   9   4       99.14      105.44      8.02 o 
  -3   9   4      144.31      146.73      6.65 o 
  -2   9   4        1.91        0.29      3.97 o 
  -1   9   4      249.95      267.52     10.34 o 
   0   9   4       86.72       76.02      7.98 o 
   1   9   4      142.08      131.39      9.90 o 
  -6  10   4       46.50       44.66      6.48 o 
  -5  10   4        0.35        2.95      5.33 o 
  -4  10   4      111.67      108.33     13.98 o 
  -3  10   4       43.34       42.79     13.00 o 
  -2  10   4        2.29        1.47      4.50 o 
  -1  10   4       26.84       28.81      7.15 o 
   0  10   4       17.16       17.48      7.00 o 
   0 -13   5      179.51      195.80     13.76 o 
   1 -13   5        7.59       -1.43      5.88 o 
   2 -13   5       54.49       44.14     13.43 o 
   3 -13   5        4.04        7.86      7.15 o 
   4 -13   5       52.45       49.58     11.36 o 
   5 -13   5        1.83        3.49     10.05 o 
  -1 -12   5       17.59       16.69      6.77 o 
   0 -12   5       85.22       78.16      8.91 o 
   1 -12   5       62.50       68.11      8.16 o 
   2 -12   5       39.16       40.53      7.54 o 
   3 -12   5       31.49       42.52      7.84 o 
   4 -12   5      146.52      135.19     16.38 o 
   5 -12   5      153.64      126.89     17.47 o 
   6 -12   5        6.03       -8.95      9.39 o 
   7 -12   5        0.69      -10.48     10.48 o 
  -3 -11   5       74.43       88.16     11.14 o 
  -2 -11   5       22.93       23.94      8.89 o 
  -1 -11   5        1.27       -3.25      4.36 o 
   0 -11   5      215.35      201.76     11.92 o 
   1 -11   5      138.88      124.75      9.53 o 
   2 -11   5        6.05        9.53      6.77 o 
   3 -11   5        0.33       13.54      8.08 o 
   4 -11   5       43.96       38.44     10.48 o 
   5 -11   5       23.80       32.32     11.36 o 
   6 -11   5       17.25       28.39     11.79 o 
   7 -11   5        1.48        8.52     11.36 o 
  -4 -10   5       52.42       53.51     10.92 o 
  -3 -10   5       19.59       11.92      6.02 o 
  -2 -10   5       31.18       30.64      5.15 o 
  -1 -10   5       33.91       20.64      6.20 o 
   0 -10   5       95.99       98.89      6.09 o 
   1 -10   5      124.07      113.31     15.94 o 
   2 -10   5      313.22      276.24     30.90 o 
   3 -10   5       65.81       67.49     10.70 o 
   4 -10   5      123.00      101.12     13.10 o 
   5 -10   5        5.84        3.49      8.08 o 
   6 -10   5       45.37       57.22     13.76 o 
   7 -10   5       42.17       45.21     14.41 o 
   8 -10   5       14.89       -2.84     12.45 o 
  -5  -9   5        3.95        9.06      7.03 o 
  -4  -9   5       36.12       42.26      7.33 o 
  -3  -9   5      342.70      349.51     16.60 o 
  -2  -9   5      527.51      561.23     26.91 o 
  -1  -9   5      213.03      226.73      8.94 o 
   0  -9   5       94.86       93.24      5.46 o 
   1  -9   5      508.10      485.40     18.77 o 
   2  -9   5       61.26       60.72      8.52 o 
   3  -9   5      386.76      334.16     21.62 o 
   4  -9   5      473.89      344.21     24.46 o 
   5  -9   5      182.43      139.78     16.60 o 
   6  -9   5        8.89       18.56     10.48 o 
   7  -9   5        6.32       -3.93     10.92 o 
   8  -9   5        0.95       -3.49      7.86 o 
  -5  -8   5       64.73       72.50      6.39 o 
  -4  -8   5      120.75      116.33      8.00 o 
  -3  -8   5      155.62      154.56      6.31 o 
  -2  -8   5       38.91       36.16      2.97 o 
  -1  -8   5       11.35       12.87      1.91 o 
   0  -8   5      566.61      566.94     10.55 o 
   1  -8   5      881.11      938.95     17.57 o 
   2  -8   5      597.68      556.85     35.82 o 
   3  -8   5       21.80       11.97      4.23 o 
   4  -8   5      813.74      744.76     40.19 o 
   5  -8   5        2.29       11.36      8.95 o 
   6  -8   5      304.92      274.75     24.90 o 
   7  -8   5      283.61      269.88     24.79 o 
   8  -8   5      211.79      212.07     17.25 o 
  -6  -7   5        1.77        1.18      5.79 o 
  -5  -7   5       21.21       26.29      4.16 o 
  -4  -7   5        8.91       10.85      3.35 o 
  -3  -7   5      129.93      122.28      5.23 o 
  -2  -7   5     1648.26     1661.47     25.65 o 
  -1  -7   5      265.41      258.36      4.84 o 
   0  -7   5       31.25       30.77      1.64 o 
   1  -7   5      311.51      338.49      7.33 o 
   2  -7   5      403.43      409.02      6.94 o 
   3  -7   5      430.29      432.90     16.73 o 
   4  -7   5      292.87      258.81     20.09 o 
   5  -7   5      278.44      285.49     15.58 o 
   6  -7   5       56.66       64.93      7.07 o 
   7  -7   5        3.06        2.85      3.20 o 
   8  -7   5       10.06       12.66      4.56 o 
   9  -7   5       13.38        4.41      5.03 o 
  -6  -6   5        2.19       -3.25      4.06 o 
  -5  -6   5        8.02       10.09      4.01 o 
  -4  -6   5        4.33        2.17      2.70 o 
  -3  -6   5       77.40       82.07      4.41 o 
  -2  -6   5      122.88      117.18      6.41 o 
  -1  -6   5       29.59       39.52      4.01 o 
   0  -6   5      346.78      322.15     10.07 o 
   1  -6   5      701.15      725.06     12.44 o 
   2  -6   5      175.41      187.30      4.54 o 
   3  -6   5       55.80       63.35      4.02 o 
   4  -6   5     1142.76     1028.04     23.80 o 
   5  -6   5      528.93      518.22     16.73 o 
   6  -6   5      163.35      169.00      6.58 o 
   7  -6   5      295.22      316.04     33.26 o 
   8  -6   5      111.01      133.49     18.46 o 
   9  -6   5       13.17       13.58      5.40 o 
  -7  -5   5       93.79       99.31      9.74 o 
  -6  -5   5       93.79      104.69      6.49 o 
  -5  -5   5      119.95      126.55     10.16 o 
  -4  -5   5      425.28      420.59     10.31 o 
  -3  -5   5       27.74       41.58      3.37 o 
  -2  -5   5      458.03      443.49      7.90 o 
  -1  -5   5        2.42        1.40      2.50 o 
   0  -5   5     1029.49     1083.77     33.02 o 
   1  -5   5      631.44      595.44     11.42 o 
   2  -5   5      350.60      337.40      6.63 o 
   3  -5   5        5.30        7.90      1.82 o 
   4  -5   5      247.50      233.30      8.21 o 
   5  -5   5      166.37      165.69      6.18 o 
   6  -5   5       37.25       34.28      4.10 o 
   7  -5   5       68.80       78.71      8.85 o 
   8  -5   5       39.04       47.78      5.93 o 
   9  -5   5        1.76        3.25      9.50 o 
  -7  -4   5        0.04       -4.15      4.15 o 
  -6  -4   5        3.47       -0.46      3.52 o 
  -5  -4   5        2.08        2.26      2.98 o 
  -4  -4   5      687.85      679.61     15.82 o 
  -3  -4   5     1957.24     2041.87     42.00 o 
  -2  -4   5     1944.82     1913.95     41.68 o 
  -1  -4   5       28.92       27.18      4.55 o 
   0  -4   5      238.11      245.14      6.21 o 
   1  -4   5     2478.42     2685.21     61.50 o 
   2  -4   5       65.62       83.16      3.04 o 
   3  -4   5     1331.79     1348.25     25.22 o 
   4  -4   5     2472.01     2405.18     44.39 o 
   5  -4   5     1874.51     1912.98     34.60 o 
   6  -4   5       65.19       71.86      6.49 o 
   7  -4   5       49.75       42.95      5.31 o 
   8  -4   5       71.02       63.86      6.62 o 
  -8  -3   5        7.28        8.52      4.95 o 
  -7  -3   5       43.89       47.91      6.33 o 
  -6  -3   5      523.98      516.52     14.42 o 
  -5  -3   5      587.36      545.81     14.76 o 
  -4  -3   5      177.74      172.48      6.08 o 
  -3  -3   5        5.84       11.54      2.13 o 
  -2  -3   5      662.00      701.03     13.40 o 
  -1  -3   5       36.32       41.81      2.33 o 
   0  -3   5     2739.49     2873.01     50.84 o 
   1  -3   5     2633.08     2745.93     54.40 o 
   2  -3   5      278.33      230.90      5.72 o 
   3  -3   5        1.49        1.81      1.00 o 
   4  -3   5      116.79      131.26      4.18 o 
   5  -3   5       79.00       89.19      7.35 o 
   6  -3   5      344.30      349.54     14.22 o 
   7  -3   5       39.98       51.30      5.84 o 
   8  -3   5      205.16      195.77     10.58 o 
  -8  -2   5      215.14      212.49     15.38 o 
  -7  -2   5       17.13       14.94      7.94 o 
  -6  -2   5      504.25      506.90     13.93 o 
  -5  -2   5      436.51      400.56     11.27 o 
  -4  -2   5        3.13        5.17      2.24 o 
  -3  -2   5     3114.46     3188.24     82.41 o 
  -2  -2   5     4060.81     4301.00     73.20 o 
  -1  -2   5      582.54      602.20     13.56 o 
   0  -2   5     1400.34     1496.52     27.17 o 
   1  -2   5     1157.86     1190.16     19.90 o 
   2  -2   5     1949.36     2036.61     28.06 o 
   3  -2   5      137.34      121.63      3.76 o 
   4  -2   5     1169.62     1142.81     17.78 o 
   5  -2   5      631.15      635.78     20.77 o 
   6  -2   5      425.08      421.95     12.54 o 
   7  -2   5        3.90       -0.97      3.56 o 
   8  -2   5        9.30        7.52      7.53 o 
  -8  -1   5      167.48      151.34      8.50 o 
  -7  -1   5      104.77      108.54      7.82 o 
  -6  -1   5       59.26       62.85      4.93 o 
  -5  -1   5      130.27      136.87      7.11 o 
  -4  -1   5       73.67       86.94      9.42 o 
  -3  -1   5      189.47      151.79      6.11 o 
  -2  -1   5     2228.74     2246.53     35.20 o 
  -1  -1   5      135.30      119.26      2.88 o 
   0  -1   5     1408.71     1384.05     24.72 o 
   1  -1   5      722.76      689.57     10.81 o 
   2  -1   5      195.65      282.33      8.43 o 
   3  -1   5      681.78      698.79     11.32 o 
   4  -1   5      281.99      283.02      6.56 o 
   5  -1   5        3.37        7.09      2.96 o 
   6  -1   5      100.05       92.99      7.06 o 
   7  -1   5       60.64       62.01      5.50 o 
   8  -1   5        0.92       -0.82      6.55 o 
  -8   0   5       47.92       45.31      5.10 o 
  -7   0   5       52.19       61.20      5.55 o 
  -6   0   5      791.99      735.33     21.17 o 
  -5   0   5     1115.51     1029.74     26.22 o 
  -4   0   5     1063.09     1090.13     20.56 o 
  -3   0   5      684.38      700.46     13.40 o 
  -2   0   5     5116.01     5389.77     82.07 o 
  -1   0   5      159.19      161.08      3.36 o 
   0   0   5     2122.14     2253.56     27.79 o 
   1   0   5     2331.80     2251.42     31.47 o 
   2   0   5     1021.58     1019.05     15.35 o 
   3   0   5       95.95      112.44      3.67 o 
   4   0   5      145.06      143.69      6.09 o 
   5   0   5       12.14       14.98      3.38 o 
   6   0   5       26.98       33.27      4.50 o 
   7   0   5       46.30       42.09      5.16 o 
  -9   1   5       69.55       74.88      7.93 o 
  -8   1   5      109.45      106.12      6.60 o 
  -7   1   5        1.95       -1.54      3.78 o 
  -6   1   5      193.14      183.22      8.07 o 
  -5   1   5       15.07       13.77      2.63 o 
  -4   1   5        1.01        2.65      1.40 o 
  -3   1   5     1598.72     1479.21     21.70 o 
  -2   1   5     2565.18     2430.16     33.13 o 
  -1   1   5      517.26      550.39      9.80 o 
   0   1   5      586.99      689.92     10.66 o 
   1   1   5     1037.16     1043.98     15.58 o 
   2   1   5       28.84       32.04      2.19 o 
   3   1   5     2100.97     2114.73     32.32 o 
   4   1   5     1229.94     1188.14     25.07 o 
   5   1   5      289.52      296.98     10.21 o 
   6   1   5        0.04       -3.60      3.60 o 
   7   1   5       15.34       10.24      4.63 o 
  -9   2   5       69.59       75.72      8.31 o 
  -8   2   5       11.20       18.17      4.47 o 
  -7   2   5       31.36       33.03      5.51 o 
  -6   2   5      427.45      422.16     11.75 o 
  -5   2   5     1233.95     1176.81     20.21 o 
  -4   2   5      535.02      541.16     10.55 o 
  -3   2   5      211.06      194.71      4.40 o 
  -2   2   5     1622.49     1777.55     31.69 o 
  -1   2   5      133.77      151.07      3.67 o 
   0   2   5     1473.44     1498.34     21.68 o 
   1   2   5     1304.20     1219.16     19.13 o 
   2   2   5      828.76      803.84     13.70 o 
   3   2   5      111.94      114.10      5.47 o 
   4   2   5       47.56       52.31      4.24 o 
   5   2   5        3.85        5.17      3.83 o 
   6   2   5      125.06      122.34      7.32 o 
   7   2   5       79.85       76.80      9.01 o 
  -9   3   5       43.14       35.97     19.22 o 
  -8   3   5       10.37        3.33      3.93 o 
  -7   3   5       30.93       35.89      3.09 o 
  -6   3   5      143.75      148.75      5.25 o 
  -5   3   5       15.18       13.44      2.44 o 
  -4   3   5       22.64       37.16      3.43 o 
  -3   3   5      741.49      717.48     10.86 o 
  -2   3   5      857.92      848.81     13.89 o 
  -1   3   5       55.09       47.37      2.38 o 
   0   3   5       63.52       63.09      2.95 o 
   1   3   5      969.04      949.30     16.71 o 
   2   3   5      253.47      250.17      7.03 o 
   3   3   5      164.36      172.45      6.76 o 
   4   3   5      731.99      719.53     17.25 o 
   5   3   5       83.23       90.22      6.26 o 
   6   3   5       14.42       16.04      6.55 o 
  -8   4   5      142.66      142.24      6.98 o 
  -7   4   5       10.21        8.73      3.05 o 
  -6   4   5       78.94       82.73      4.47 o 
  -5   4   5      466.12      458.41      9.41 o 
  -4   4   5       43.57       60.27      3.43 o 
  -3   4   5      751.92      723.21     12.51 o 
  -2   4   5      792.46      791.51     13.41 o 
  -1   4   5       60.14       60.91      2.92 o 
   0   4   5      133.15      138.83      4.01 o 
   1   4   5       84.76       90.17      4.19 o 
   2   4   5        1.70       -1.22      2.50 o 
   3   4   5       25.00       30.75      3.80 o 
   4   4   5       61.21       56.27      4.78 o 
   5   4   5       30.81       23.74      6.72 o 
  -8   5   5        1.36       -0.39      4.36 o 
  -7   5   5      124.53      123.98     19.22 o 
  -6   5   5      622.38      631.48     14.57 o 
  -5   5   5      301.51      312.54      9.01 o 
  -4   5   5        5.16        5.82      2.24 o 
  -3   5   5       99.18      104.54      4.05 o 
  -2   5   5      413.23      403.98      9.74 o 
  -1   5   5      155.19      147.57      5.42 o 
   0   5   5      564.11      549.30     12.20 o 
   1   5   5      384.30      396.02     15.48 o 
   2   5   5      450.97      418.33     10.54 o 
   3   5   5        4.60        8.76      3.45 o 
   4   5   5        7.63        0.66      4.89 o 
   5   5   5        4.20        2.64      7.32 o 
  -8   6   5      182.73      198.02     11.13 o 
  -7   6   5        0.18       -4.76      4.76 o 
  -6   6   5       68.55       68.54      6.30 o 
  -5   6   5      115.13      122.81      7.29 o 
  -4   6   5        4.93        5.99      3.65 o 
  -3   6   5     1775.53     1732.53     39.85 o 
  -2   6   5     1008.19     1014.44     22.24 o 
  -1   6   5       19.63       26.26      3.28 o 
   0   6   5      123.51      118.24      5.22 o 
   1   6   5       45.43       71.63      6.66 o 
   2   6   5       95.49      110.01      5.38 o 
   3   6   5      162.13      163.15      9.47 o 
   4   6   5       88.56       85.54      9.17 o 
  -8   7   5       10.67       17.54      6.41 o 
  -7   7   5       36.80       51.89      7.56 o 
  -6   7   5      173.91      173.81     11.20 o 
  -5   7   5      394.48      399.32     15.26 o 
  -4   7   5       54.57       71.03      5.93 o 
  -3   7   5       95.05      104.98     10.49 o 
  -2   7   5      249.85      236.29     11.88 o 
  -1   7   5        5.88        7.66      3.11 o 
   0   7   5      230.80      235.52      7.71 o 
   1   7   5      178.66      200.26      7.31 o 
   2   7   5      107.13       88.34      6.70 o 
   3   7   5       53.99       42.51      7.56 o 
  -7   8   5        0.78       -3.06      5.87 o 
  -6   8   5       57.21       64.89      8.32 o 
  -5   8   5      198.96      214.09     10.28 o 
  -4   8   5       85.03       91.36     11.41 o 
  -3   8   5      199.09      201.03     15.16 o 
  -2   8   5      557.43      594.63     15.49 o 
  -1   8   5        9.03       15.02      3.54 o 
   0   8   5       47.34       54.79      5.75 o 
   1   8   5       72.27       61.85      6.05 o 
   2   8   5        0.80       -6.12      8.95 o 
  -6   9   5        3.07       -1.57      9.17 o 
  -5   9   5       49.35       58.95     15.51 o 
  -4   9   5        0.05        0.75      5.29 o 
  -3   9   5      127.95      150.80     11.14 o 
  -2   9   5       20.02       21.50      5.45 o 
  -1   9   5       48.72       50.30      8.25 o 
   0   9   5        4.90        5.70      5.31 o 
  -4  10   5       10.41        8.30      9.83 o 
  -3  10   5       13.12       10.00      8.08 o 
  -2  10   5       29.81       27.39      6.29 o 
   0 -13   6       39.64       31.16      7.49 o 
   1 -13   6       12.25       13.88      6.66 o 
   2 -13   6      103.63       96.39     10.81 o 
   3 -13   6       18.24        8.45      7.31 o 
   4 -13   6       36.84        9.40      8.02 o 
   5 -13   6       82.99       84.74     15.29 o 
  -1 -12   6        1.05       -0.45      5.97 o 
   0 -12   6        8.61        7.97      6.12 o 
   1 -12   6      126.93      129.41     10.01 o 
   2 -12   6       74.79       90.89      9.03 o 
   3 -12   6       44.09       43.51      8.08 o 
   4 -12   6       14.81       27.08      9.83 o 
   5 -12   6       35.34       55.69     13.32 o 
   6 -12   6       34.29       30.14     12.45 o 
  -3 -11   6        7.81       12.86      6.45 o 
  -2 -11   6      144.79      161.78      9.77 o 
  -1 -11   6      226.36      258.73     10.76 o 
   0 -11   6      125.59      128.35      9.35 o 
   1 -11   6      130.52      114.04      8.90 o 
   2 -11   6      321.32      313.93     15.79 o 
   3 -11   6       76.40       81.03     11.58 o 
   4 -11   6      189.52      185.86     17.91 o 
   5 -11   6      378.91      350.10     26.43 o 
   6 -11   6      274.57      257.94     24.68 o 
   7 -11   6        1.86       15.29     12.67 o 
  -4 -10   6      100.67      109.57     10.33 o 
  -3 -10   6        9.00       16.29      7.53 o 
  -2 -10   6        0.86        2.72      4.13 o 
  -1 -10   6       22.50       20.01      5.73 o 
   0 -10   6        0.57        0.52      3.17 o 
   1 -10   6      253.84      236.95     12.19 o 
   2 -10   6      461.44      439.84     14.16 o 
   3 -10   6        5.49       14.20      7.43 o 
   4 -10   6        0.74        5.68      7.43 o 
   5 -10   6       20.93        4.80      8.95 o 
   6 -10   6        2.73       -1.53      9.83 o 
   7 -10   6      136.73      128.42     20.09 o 
   8 -10   6       86.27       86.27     19.00 o 
  -5  -9   6        2.57        3.17      4.25 o 
  -4  -9   6       84.09       92.02      6.30 o 
  -3  -9   6        1.64        0.25      3.24 o 
  -2  -9   6        6.79       14.08      3.72 o 
  -1  -9   6      137.51      138.43      6.62 o 
   0  -9   6      369.13      360.23     15.67 o 
   1  -9   6        6.45       26.11      4.83 o 
   2  -9   6      115.56      105.58      5.80 o 
   3  -9   6      398.74      358.80     15.36 o 
   4  -9   6       27.02       21.40      8.95 o 
   5  -9   6      223.92      223.87     21.19 o 
   6  -9   6      126.10      150.92     19.44 o 
   7  -9   6       14.38       -4.15     11.58 o 
   8  -9   6       16.33       33.85     16.16 o 
  -5  -8   6        4.99       -0.57      3.64 o 
  -4  -8   6       50.76       53.65      4.75 o 
  -3  -8   6      119.72      117.45      5.69 o 
  -2  -8   6      168.22      188.83      5.60 o 
  -1  -8   6       79.57       85.76      2.78 o 
   0  -8   6        0.50       -0.66      1.25 o 
   1  -8   6      270.92      285.69      6.21 o 
   2  -8   6      477.87      455.59     24.90 o 
   3  -8   6      290.33      292.48     12.99 o 
   4  -8   6      471.46      431.79     27.74 o 
   5  -8   6      185.89      179.59     12.53 o 
   6  -8   6       41.76       61.37     13.76 o 
   7  -8   6       29.68       52.85     15.07 o 
   8  -8   6       59.35       48.92      9.83 o 
  -6  -7   6       44.67       44.21      7.72 o 
  -5  -7   6      276.14      274.56      9.97 o 
  -4  -7   6      202.78      218.35      7.06 o 
  -3  -7   6       29.16       33.50      3.24 o 
  -2  -7   6        2.61        2.05      1.40 o 
  -1  -7   6       52.46       61.34      4.98 o 
   0  -7   6        0.36        0.69      1.50 o 
   1  -7   6      672.40      695.24     12.43 o 
   2  -7   6      963.67      958.33     23.02 o 
   3  -7   6      337.77      322.98     13.90 o 
   4  -7   6       65.61       46.41      6.61 o 
   5  -7   6      272.12      273.64     18.13 o 
   6  -7   6        1.58        0.27      5.68 o 
   7  -7   6      134.56      136.74     11.01 o 
   8  -7   6      111.53      128.20     13.10 o 
  -6  -6   6        0.58        1.38      4.11 o 
  -5  -6   6       27.76       21.94      4.11 o 
  -4  -6   6       11.00        9.08      2.95 o 
  -3  -6   6      603.07      630.34     14.39 o 
  -2  -6   6     1681.99     1626.81     24.93 o 
  -1  -6   6     1903.40     1936.26     39.72 o 
   0  -6   6        6.11        3.27      5.35 o 
   1  -6   6      682.17      713.13     14.68 o 
   2  -6   6      792.68      802.59     15.82 o 
   3  -6   6        2.80        6.79      3.34 o 
   4  -6   6     2256.86     2223.64     56.81 o 
   5  -6   6      830.97      817.43     31.29 o 
   6  -6   6      303.80      320.04     15.53 o 
   7  -6   6       34.28       36.69      4.55 o 
   8  -6   6        3.40       -4.02      4.25 o 
  -7  -5   6       33.93       32.18      5.51 o 
  -6  -5   6        0.72       -3.52      3.52 o 
  -5  -5   6      386.87      388.94     14.47 o 
  -4  -5   6      876.18      850.17     19.22 o 
  -3  -5   6      167.24      165.29      4.74 o 
  -2  -5   6      455.37      448.35      9.17 o 
  -1  -5   6      271.17      281.95     17.04 o 
   0  -5   6       67.53       83.76      3.39 o 
   1  -5   6      594.54      561.55     13.13 o 
   2  -5   6     2139.17     2357.30     37.80 o 
   3  -5   6      396.83      374.36      8.73 o 
   4  -5   6        2.62       12.83      3.04 o 
   5  -5   6       71.69       81.34      6.34 o 
   6  -5   6       45.21       46.33      4.39 o 
   7  -5   6      194.16      196.10      9.58 o 
   8  -5   6      131.69      149.76      8.99 o 
  -7  -4   6       12.96       14.88      4.77 o 
  -6  -4   6        4.22        1.45      3.58 o 
  -5  -4   6      289.01      296.53      9.44 o 
  -4  -4   6      737.04      698.01     14.65 o 
  -3  -4   6        8.07       14.28      4.40 o 
  -2  -4   6     1284.29     1328.43     24.03 o 
  -1  -4   6     1717.20     1752.61     35.73 o 
   0  -4   6      515.41      575.72     11.75 o 
   1  -4   6     1784.21     1947.36     46.28 o 
   2  -4   6     2561.81     2724.19     47.85 o 
   3  -4   6       93.42      101.90      4.10 o 
   4  -4   6      407.91      409.82      8.43 o 
   5  -4   6      623.23      627.21     14.43 o 
   6  -4   6        1.64        5.90      3.39 o 
   7  -4   6       12.24       10.17      4.38 o 
   8  -4   6       12.17       12.87      6.77 o 
  -8  -3   6       26.81       25.67      7.25 o 
  -7  -3   6       81.67       78.80      7.87 o 
  -6  -3   6      343.27      365.32     11.62 o 
  -5  -3   6       16.29       19.88      5.14 o 
  -4  -3   6      383.18      367.97     10.05 o 
  -3  -3   6      112.17      105.51      4.11 o 
  -2  -3   6      391.16      359.20      7.96 o 
  -1  -3   6     1768.15     1758.13     50.06 o 
   0  -3   6      872.30      965.51     21.01 o 
   1  -3   6      136.86      113.86      3.57 o 
   2  -3   6     1553.28     1568.26     28.74 o 
   3  -3   6       40.86       47.26      2.86 o 
   4  -3   6      763.54      795.97     15.77 o 
   5  -3   6      333.69      339.57      9.41 o 
   6  -3   6      163.18      190.48     15.25 o 
   7  -3   6       35.04       39.10      5.66 o 
   8  -3   6       85.20       75.10      7.41 o 
  -8  -2   6       42.79       31.18      5.81 o 
  -7  -2   6        0.54        1.94      3.91 o 
  -6  -2   6       50.98       53.98      4.87 o 
  -5  -2   6      923.59      888.79     23.65 o 
  -4  -2   6      758.74      703.41     16.46 o 
  -3  -2   6       52.61       46.46      3.23 o 
  -2  -2   6       39.20       60.92      2.87 o 
  -1  -2   6      858.63      892.56     17.38 o 
   0  -2   6      514.71      651.40     10.73 o 
   1  -2   6     3012.12     3111.96     50.06 o 
   2  -2   6     4404.26     4455.23     63.05 o 
   3  -2   6      380.40      379.07      7.91 o 
   4  -2   6       23.00       24.06      2.47 o 
   5  -2   6      116.20      121.65      8.23 o 
   6  -2   6       28.18       26.19      4.06 o 
   7  -2   6      229.15      218.50     10.96 o 
   8  -2   6       15.19       12.84      5.55 o 
  -8  -1   6       26.90       28.21      8.07 o 
  -7  -1   6      309.96      286.62     10.61 o 
  -6  -1   6       14.53       10.07      4.17 o 
  -5  -1   6      208.51      197.96      8.63 o 
  -4  -1   6        9.02        4.56      2.55 o 
  -3  -1   6      236.37      236.94      5.30 o 
  -2  -1   6     1160.86     1136.06     17.84 o 
  -1  -1   6     2107.35     2038.79     36.15 o 
   0  -1   6     1178.47     1243.11     25.23 o 
   1  -1   6      415.97      382.61      6.76 o 
   2  -1   6      347.25      379.37      6.86 o 
   3  -1   6       27.76       38.35      2.32 o 
   4  -1   6      832.35      863.77     16.00 o 
   5  -1   6     1093.00     1090.32     26.02 o 
   6  -1   6      346.90      331.87     12.17 o 
   7  -1   6       68.61       62.06      5.85 o 
  -8   0   6       10.27        9.84      4.40 o 
  -7   0   6       98.38       99.13      7.13 o 
  -6   0   6       19.62       35.05      4.52 o 
  -5   0   6     1009.55      970.28     22.39 o 
  -4   0   6      295.20      293.15      7.75 o 
  -3   0   6        0.27        6.50      1.71 o 
  -2   0   6      103.36       78.57      3.07 o 
  -1   0   6      538.22      512.40      8.47 o 
   0   0   6       74.73      116.46      3.54 o 
   1   0   6      685.93      604.58      9.78 o 
   2   0   6     1750.08     1753.87     25.41 o 
   3   0   6      173.31      174.45      5.43 o 
   4   0   6        1.98        2.05      2.21 o 
   5   0   6        9.93        9.88      3.53 o 
   6   0   6        0.66        7.35      5.08 o 
   7   0   6       96.78      105.63      7.22 o 
  -8   1   6       13.69       15.79      4.62 o 
  -7   1   6      105.42      113.92      7.63 o 
  -6   1   6       19.45       24.51      4.34 o 
  -5   1   6      812.14      780.32     20.53 o 
  -4   1   6      537.82      496.58     11.33 o 
  -3   1   6        0.38        0.95      0.97 o 
  -2   1   6      958.28      917.61     12.78 o 
  -1   1   6     1241.13     1270.41     19.85 o 
   0   1   6       70.68       82.69      3.07 o 
   1   1   6      779.07      773.89     12.24 o 
   2   1   6      633.92      641.57     11.52 o 
   3   1   6       19.62       25.19      2.55 o 
   4   1   6       13.00       11.22      3.50 o 
   5   1   6      203.40      218.94      9.05 o 
   6   1   6      108.90      110.99      7.25 o 
   7   1   6        7.46        4.01      4.86 o 
  -8   2   6       33.19       37.71      5.94 o 
  -7   2   6      191.60      167.89     11.29 o 
  -6   2   6        0.79        1.39      2.86 o 
  -5   2   6       64.04       62.65      3.11 o 
  -4   2   6      180.78      181.76      5.28 o 
  -3   2   6      378.41      347.24      7.67 o 
  -2   2   6     1700.29     1652.12     23.64 o 
  -1   2   6      990.94      912.13     13.93 o 
   0   2   6      129.07      158.48      5.27 o 
   1   2   6      340.95      335.61      6.68 o 
   2   2   6      166.20      163.26      4.94 o 
   3   2   6       61.33       59.97      4.42 o 
   4   2   6      423.50      417.88     12.88 o 
   5   2   6       58.48       61.93      5.83 o 
   6   2   6        4.55        2.15      4.42 o 
  -8   3   6        9.79        8.06      4.45 o 
  -7   3   6        1.27        1.42      3.69 o 
  -6   3   6       78.63       83.12      4.09 o 
  -5   3   6     1144.71     1103.22     19.65 o 
  -4   3   6     1247.44     1210.46     19.52 o 
  -3   3   6       21.23       27.85      2.23 o 
  -2   3   6      345.00      343.02      7.20 o 
  -1   3   6      736.23      726.91     12.47 o 
   0   3   6       17.27       15.35      2.09 o 
   1   3   6     2289.38     2196.62     33.83 o 
   2   3   6     1189.19     1124.78     23.94 o 
   3   3   6       73.74       83.87      5.71 o 
   4   3   6        0.92        2.81      3.74 o 
   5   3   6        1.80        2.14      4.08 o 
   6   3   6        0.61        3.81      4.54 o 
  -8   4   6      102.95      101.56     13.76 o 
  -7   4   6      111.84      120.75      5.28 o 
  -6   4   6        0.85        0.17      2.68 o 
  -5   4   6      501.92      517.41     11.32 o 
  -4   4   6       46.71       57.20      3.37 o 
  -3   4   6       90.58       93.96      4.09 o 
  -2   4   6      942.78      890.43     16.15 o 
  -1   4   6     1426.40     1367.51     21.63 o 
   0   4   6      284.84      265.42      8.36 o 
   1   4   6      105.61      107.05      4.78 o 
   2   4   6      263.87      248.90      9.99 o 
   3   4   6       43.09       50.39      5.11 o 
   4   4   6      251.25      252.91     13.90 o 
   5   4   6      192.31      192.78      9.03 o 
  -8   5   6      101.32       90.15      6.80 o 
  -7   5   6      256.34      256.07     10.54 o 
  -6   5   6       17.55       20.75      4.80 o 
  -5   5   6      505.60      482.98     16.48 o 
  -4   5   6      490.17      491.66     10.92 o 
  -3   5   6        6.24        2.67      3.01 o 
  -2   5   6       97.04       96.73      5.91 o 
  -1   5   6      650.14      613.25     13.58 o 
   0   5   6      114.98       96.84      4.93 o 
   1   5   6      477.33      458.07     15.30 o 
   2   5   6      488.16      478.04     14.50 o 
   3   5   6       29.71       29.85      5.73 o 
   4   5   6        0.37        1.13      5.87 o 
  -8   6   6       29.87       32.28      6.22 o 
  -7   6   6      118.82      129.75      9.67 o 
  -6   6   6       38.85       33.75      5.62 o 
  -5   6   6      461.41      470.26     15.37 o 
  -4   6   6      141.34      164.02      8.39 o 
  -3   6   6        3.61        9.99      4.49 o 
  -2   6   6        7.85        9.41      3.88 o 
  -1   6   6      279.96      276.01      9.13 o 
   0   6   6        4.19        2.45      3.63 o 
   1   6   6      106.51      133.11     16.19 o 
   2   6   6       49.43       52.29      5.39 o 
   3   6   6       21.32       28.39      7.12 o 
  -7   7   6      272.99      303.08     15.10 o 
  -6   7   6        1.46       11.26      8.52 o 
  -5   7   6       59.29       67.04      5.81 o 
  -4   7   6        3.34        1.60      4.23 o 
  -3   7   6        0.08        3.06      4.02 o 
  -2   7   6      426.28      456.92     13.05 o 
  -1   7   6      320.69      292.24      9.96 o 
   0   7   6       39.40       38.36      6.98 o 
   1   7   6       23.77       44.62      6.73 o 
   2   7   6       19.19       10.87      6.61 o 
  -6   8   6       50.62       43.79      8.10 o 
  -5   8   6      154.32      172.69     11.52 o 
  -4   8   6      175.08      213.16     10.20 o 
  -3   8   6       10.56       11.22      6.14 o 
  -2   8   6       11.04       15.38      4.43 o 
  -1   8   6        6.31        3.67      4.31 o 
   0   8   6       24.29       25.34      6.86 o 
   1   8   6      143.98      173.78     34.07 o 
  -5   9   6       40.15       46.85      6.74 o 
  -4   9   6       24.51       38.41      7.48 o 
  -3   9   6        8.68       20.75      5.77 o 
  -2   9   6      135.43      136.73     12.36 o 
  -1   9   6      274.25      298.11     15.83 o 
   0 -13   7      207.85      211.48     13.00 o 
   1 -13   7        1.88       -2.90      5.56 o 
   2 -13   7        1.05        1.54      9.83 o 
   3 -13   7        0.72        1.44      6.38 o 
   4 -13   7       13.32       12.48      7.77 o 
   5 -13   7       45.14       38.44     12.45 o 
  -1 -12   7        0.91        4.51      5.67 o 
   0 -12   7        0.61       -0.98      4.84 o 
   1 -12   7        2.05        6.25      6.44 o 
   2 -12   7        6.36       14.12      6.12 o 
   3 -12   7       37.48       40.37      7.71 o 
   4 -12   7       76.38       74.69     13.10 o 
   5 -12   7        1.72       13.98     10.70 o 
   6 -12   7       11.90        8.52     11.14 o 
  -3 -11   7       14.24        6.18      6.03 o 
  -2 -11   7       13.69       12.46      4.85 o 
  -1 -11   7       57.28       68.60      6.84 o 
   0 -11   7        6.64       13.46      4.74 o 
   1 -11   7       14.09       16.21      5.16 o 
   2 -11   7       49.49       63.06      5.52 o 
   3 -11   7       27.00       27.81      6.99 o 
   4 -11   7       13.88        6.55      9.17 o 
   5 -11   7       26.82       28.61     11.36 o 
   6 -11   7       35.38       30.80     12.67 o 
   7 -11   7        5.32        5.68     12.01 o 
  -4 -10   7       29.14       34.44      7.68 o 
  -3 -10   7        7.04       -0.09      5.35 o 
  -2 -10   7       71.20       77.38      6.03 o 
  -1 -10   7      236.16      263.23      8.94 o 
   0 -10   7      104.87      107.10      7.47 o 
   1 -10   7        8.87        4.14      8.19 o 
   2 -10   7        6.03        6.94      2.90 o 
   3 -10   7       94.21       98.13      8.05 o 
   4 -10   7       14.73       18.13      9.39 o 
   5 -10   7      269.00      249.20     22.71 o 
   6 -10   7      171.35      132.35     18.78 o 
   7 -10   7       49.43       55.47     15.94 o 
  -4  -9   7      132.81      139.52      6.30 o 
  -3  -9   7      211.05      227.16     17.09 o 
  -2  -9   7        1.88        2.97      3.14 o 
  -1  -9   7      125.99      129.73      3.80 o 
   0  -9   7       10.71        7.98      1.66 o 
   1  -9   7      148.97      147.72      8.97 o 
   2  -9   7      952.56      969.47     33.09 o 
   3  -9   7      710.65      688.53     25.01 o 
   4  -9   7       22.45       19.80      5.87 o 
   5  -9   7       15.31       17.91     10.05 o 
   6  -9   7       27.63       30.14     12.89 o 
   7  -9   7        9.78       19.66     12.89 o 
   8  -9   7      136.44      132.14     22.93 o 
  -5  -8   7        6.85        6.03      4.19 o 
  -4  -8   7        1.85       -0.02      3.03 o 
  -3  -8   7       96.64       98.60      7.18 o 
  -2  -8   7       44.04       51.14      3.29 o 
  -1  -8   7      800.14      809.17     19.51 o 
   0  -8   7     1160.58     1133.68     24.53 o 
   1  -8   7      140.73      150.70      4.28 o 
   2  -8   7      273.66      261.66     12.97 o 
   3  -8   7       98.23      102.75      7.38 o 
   4  -8   7       73.79       59.74     12.67 o 
   5  -8   7      384.59      359.93     27.74 o 
   6  -8   7      712.22      702.39     44.12 o 
   7  -8   7      170.96      134.10     21.19 o 
   8  -8   7        9.34        2.62      8.08 o 
  -6  -7   7        1.97        0.35      4.36 o 
  -5  -7   7        0.30       -1.74      4.07 o 
  -4  -7   7      204.51      214.30      7.94 o 
  -3  -7   7      112.31      118.99      4.98 o 
  -2  -7   7      108.58      100.81      4.20 o 
  -1  -7   7      390.48      423.82     11.96 o 
   0  -7   7      856.23      793.12     27.10 o 
   1  -7   7       13.02       17.31      3.13 o 
   2  -7   7      562.76      559.65     15.00 o 
   3  -7   7      987.47      949.45     31.43 o 
   4  -7   7       58.97       64.03      8.63 o 
   5  -7   7       97.33       89.86      9.60 o 
   6  -7   7       94.25       88.67     16.82 o 
   7  -7   7       10.32        7.91      6.14 o 
   8  -7   7       98.60       84.52     12.23 o 
  -6  -6   7        0.36       -5.50      6.30 o 
  -5  -6   7       39.14       44.01      4.69 o 
  -4  -6   7        9.43       10.61      2.86 o 
  -3  -6   7      395.20      404.42      9.43 o 
  -2  -6   7      530.44      512.67     12.74 o 
  -1  -6   7      224.89      277.58     17.09 o 
   0  -6   7      666.04      649.41     14.87 o 
   1  -6   7        5.25        5.90      2.26 o 
   2  -6   7      251.54      256.70      8.45 o 
   3  -6   7      879.17      851.95     43.03 o 
   4  -6   7      426.79      460.54     15.97 o 
   5  -6   7       18.16       18.78      5.06 o 
   6  -6   7      513.07      506.01     20.89 o 
   7  -6   7       16.25       10.78      6.51 o 
   8  -6   7       20.08       10.45      4.44 o 
  -7  -5   7      179.52      205.22     18.22 o 
  -6  -5   7       27.73       24.57      6.71 o 
  -5  -5   7        1.88        3.01      3.03 o 
  -4  -5   7       29.87       24.16      3.41 o 
  -3  -5   7       85.72      101.19      6.17 o 
  -2  -5   7      252.88      261.98      7.89 o 
  -1  -5   7     1489.93     1460.59     30.55 o 
   0  -5   7     1165.96     1169.76     22.39 o 
   1  -5   7       48.73       47.31      3.09 o 
   2  -5   7        7.28        2.74      2.14 o 
   3  -5   7      291.40      292.27      8.86 o 
   4  -5   7       58.39       96.39      5.38 o 
   5  -5   7     1233.75     1191.12     28.02 o 
   6  -5   7      416.64      439.58     13.38 o 
   7  -5   7       12.57       11.68      5.02 o 
   8  -5   7       21.41       24.42      8.41 o 
  -7  -4   7        4.83        1.40      5.77 o 
  -6  -4   7       34.08       33.13      4.57 o 
  -5  -4   7       60.94       59.23      4.64 o 
  -4  -4   7      273.40      288.20      8.85 o 
  -3  -4   7      830.56      829.03     19.86 o 
  -2  -4   7      271.40      250.37      8.13 o 
  -1  -4   7      468.92      470.51     11.68 o 
   0  -4   7       12.65       19.61      2.14 o 
   1  -4   7       88.63       93.47      3.26 o 
   2  -4   7      400.55      346.91      8.11 o 
   3  -4   7     1958.18     2022.49     37.28 o 
   4  -4   7      754.39      753.63     17.78 o 
   5  -4   7       11.38       10.22      3.14 o 
   6  -4   7       65.97       80.36     13.02 o 
   7  -4   7       24.32       26.78      5.30 o 
   8  -4   7       83.44       93.20     19.55 o 
  -7  -3   7      116.16      118.75      7.15 o 
  -6  -3   7       26.06       22.71      4.13 o 
  -5  -3   7       16.91       25.48      4.37 o 
  -4  -3   7      203.60      187.37      6.96 o 
  -3  -3   7      622.71      570.01     13.68 o 
  -2  -3   7      405.40      477.21     16.20 o 
  -1  -3   7     3354.78     3441.37     74.59 o 
   0  -3   7      550.90      548.31     11.98 o 
   1  -3   7      165.26      166.65      4.11 o 
   2  -3   7      116.84      126.43      5.06 o 
   3  -3   7      236.14      233.48      5.56 o 
   4  -3   7       14.97       11.68      2.99 o 
   5  -3   7      460.80      462.92     10.21 o 
   6  -3   7      615.60      623.14     23.70 o 
   7  -3   7       16.88       20.46      5.07 o 
   8  -3   7        7.32       -3.64      5.13 o 
  -8  -2   7       27.15       30.54      6.64 o 
  -7  -2   7        3.82        6.86      4.22 o 
  -6  -2   7        1.86        1.66      3.97 o 
  -5  -2   7       95.31       88.44      8.23 o 
  -4  -2   7      186.13      203.42      7.40 o 
  -3  -2   7      812.60      800.16     18.01 o 
  -2  -2   7       97.23       95.42      4.75 o 
  -1  -2   7      768.06      766.35     16.12 o 
   0  -2   7      803.59      785.61     14.06 o 
   1  -2   7       48.98       40.83      2.62 o 
   2  -2   7      445.13      410.92      8.09 o 
   3  -2   7      738.65      693.17     14.85 o 
   4  -2   7       88.01       93.39      4.19 o 
   5  -2   7       30.27       28.12      3.15 o 
   6  -2   7        4.26        5.82      3.70 o 
   7  -2   7       13.36       21.50      6.99 o 
  -8  -1   7        9.51       12.47      4.62 o 
  -7  -1   7        6.29        1.02      4.79 o 
  -6  -1   7        0.82        3.17      4.35 o 
  -5  -1   7       72.71       71.88      5.90 o 
  -4  -1   7      677.04      666.37     14.64 o 
  -3  -1   7     1133.87     1018.52     20.06 o 
  -2  -1   7       20.55       17.84      1.90 o 
  -1  -1   7      746.60      718.95     14.40 o 
   0  -1   7      524.54      470.71     10.31 o 
   1  -1   7      221.17      207.75      4.53 o 
   2  -1   7     1293.93     1326.05     22.31 o 
   3  -1   7      754.26      754.89     14.16 o 
   4  -1   7        0.62        1.48      2.31 o 
   5  -1   7      202.67      202.15      8.04 o 
   6  -1   7       79.63       85.37      6.10 o 
   7  -1   7       18.06       17.38      5.00 o 
  -8   0   7      254.17      271.94     15.29 o 
  -7   0   7      123.65      126.46      7.88 o 
  -6   0   7       17.30       13.15      4.09 o 
  -5   0   7        3.66        6.11      3.14 o 
  -4   0   7       29.69       35.31      4.31 o 
  -3   0   7       33.57       30.29      3.35 o 
  -2   0   7      368.06      366.75      9.56 o 
  -1   0   7     2979.06     2967.43     52.24 o 
   0   0   7     2043.48     2010.32     29.67 o 
   1   0   7      206.29      213.92      5.02 o 
   2   0   7      400.06      377.60      8.32 o 
   3   0   7      227.23      218.11      6.39 o 
   4   0   7        0.26        0.02      2.73 o 
   5   0   7      485.16      495.43     14.65 o 
   6   0   7      260.78      281.68     15.12 o 
   7   0   7        6.88       13.99      4.98 o 
  -8   1   7       11.46        6.28      5.07 o 
  -7   1   7       77.73       87.18      6.62 o 
  -6   1   7        3.13        0.47      3.44 o 
  -5   1   7      240.99      222.35      8.64 o 
  -4   1   7     1243.65     1205.04     23.08 o 
  -3   1   7     1063.76     1049.76     18.74 o 
  -2   1   7       30.49       32.63      4.10 o 
  -1   1   7      634.91      606.27     11.62 o 
   0   1   7      195.10      198.00      4.94 o 
   1   1   7      229.90      226.48      5.53 o 
   2   1   7      939.67      898.90     16.53 o 
   3   1   7     1601.51     1559.66     28.85 o 
   4   1   7      169.26      172.29     10.65 o 
   5   1   7       95.46      110.31      6.81 o 
   6   1   7       28.85       24.50      7.68 o 
  -8   2   7       96.11      101.72      8.06 o 
  -7   2   7      458.41      470.09     14.86 o 
  -6   2   7       60.01       56.40      7.00 o 
  -5   2   7       52.26       52.05      4.31 o 
  -4   2   7      523.10      503.86     10.27 o 
  -3   2   7      762.85      785.39     14.44 o 
  -2   2   7      103.38      107.90      4.10 o 
  -1   2   7     1972.53     1820.12     27.63 o 
   0   2   7     1232.96     1210.98     21.14 o 
   1   2   7      244.98      247.21      6.75 o 
   2   2   7        5.40        5.04      2.60 o 
   3   2   7      388.76      372.96     11.98 o 
   4   2   7       21.29       22.71      4.50 o 
   5   2   7      102.92      123.96      7.57 o 
   6   2   7      172.91      172.47     13.04 o 
  -8   3   7       28.89       29.70      5.99 o 
  -7   3   7       72.25       70.22      5.59 o 
  -6   3   7      211.72      202.76      7.92 o 
  -5   3   7       41.86       49.70      3.45 o 
  -4   3   7      297.63      309.05      7.86 o 
  -3   3   7      855.08      855.21     16.83 o 
  -2   3   7      155.70      153.01      5.10 o 
  -1   3   7      710.27      706.11     13.45 o 
   0   3   7       80.86       80.14      4.27 o 
   1   3   7        7.46        7.83      2.89 o 
   2   3   7      128.86      126.62      6.72 o 
   3   3   7      251.06      244.69     14.65 o 
   4   3   7       39.32       34.24      5.12 o 
   5   3   7       67.03       75.51      6.52 o 
  -8   4   7        0.96       -5.24      8.74 o 
  -7   4   7       17.46       14.27      5.74 o 
  -6   4   7       29.77       22.44      3.38 o 
  -5   4   7        2.65        2.68      2.89 o 
  -4   4   7      834.91      793.62     15.49 o 
  -3   4   7     1069.51     1054.88     17.89 o 
  -2   4   7       11.88       12.49      2.68 o 
  -1   4   7      156.30      166.07      6.65 o 
   0   4   7       88.94       93.07      6.13 o 
   1   4   7        7.89        8.38      3.64 o 
   2   4   7      150.63      152.39      7.67 o 
   3   4   7      198.64      191.13      8.98 o 
   4   4   7       22.07       15.56      5.22 o 
  -7   5   7        7.05       11.19      4.35 o 
  -6   5   7       56.05       58.99      6.06 o 
  -5   5   7      148.25      153.90      8.47 o 
  -4   5   7      101.20       98.48      5.29 o 
  -3   5   7       11.37       12.18      4.11 o 
  -2   5   7      283.92      270.18     10.36 o 
  -1   5   7      714.87      728.38     29.60 o 
   0   5   7      293.13      286.65     10.80 o 
   1   5   7       13.35        3.97      3.98 o 
   2   5   7       28.74       40.28      6.82 o 
   3   5   7       24.80       23.77      5.07 o 
   4   5   7       46.83       41.13      8.18 o 
  -7   6   7        3.84        7.81      6.55 o 
  -6   6   7       34.94       38.20      7.73 o 
  -5   6   7       54.31       66.80      8.90 o 
  -4   6   7      380.94      376.91     11.67 o 
  -3   6   7      359.03      379.80     14.00 o 
  -2   6   7       21.41       22.24      4.74 o 
  -1   6   7        9.87       17.88      4.58 o 
   0   6   7       54.43       49.10      5.68 o 
   1   6   7        3.21        4.85      5.55 o 
   2   6   7      176.91      191.84      9.34 o 
   3   6   7      138.36      159.09     25.23 o 
  -6   7   7        2.40       -1.61      7.10 o 
  -5   7   7       23.94       20.14      5.70 o 
  -4   7   7       76.91       76.44      7.10 o 
  -3   7   7       31.25       38.83      5.76 o 
  -2   7   7       60.55       54.93      6.15 o 
  -1   7   7      197.39      226.19     10.31 o 
   0   7   7      160.34      175.39      9.08 o 
   1   7   7        1.02        3.21      4.74 o 
  -5   8   7        0.59       -4.64      5.00 o 
  -4   8   7       65.81       81.19      7.49 o 
  -3   8   7       18.46       21.93      5.76 o 
  -2   8   7        0.31        1.08      4.86 o 
  -1   8   7       82.51       73.29      6.91 o 
   0   8   7       12.58       14.50      7.34 o 
   0 -13   8       20.40       19.35     11.03 o 
   1 -13   8        3.25       -4.05      5.36 o 
   2 -13   8       37.00       31.95      7.22 o 
   3 -13   8       78.35       67.86      9.70 o 
   4 -13   8        1.88        0.97      7.02 o 
   5 -13   8        0.23        7.86     10.48 o 
  -1 -12   8      115.01      113.29      8.81 o 
   0 -12   8      120.07      121.26      9.05 o 
   1 -12   8      206.80      179.89     11.14 o 
   2 -12   8        0.65        7.10      4.21 o 
   3 -12   8       36.58       35.51     11.68 o 
   4 -12   8       12.00        2.84      8.52 o 
   5 -12   8       27.90       35.60     12.45 o 
   6 -12   8      212.47      208.80     23.15 o 
  -3 -11   8       51.55       54.71      7.50 o 
  -2 -11   8       13.11       18.23      4.60 o 
  -1 -11   8       55.67       51.62      5.68 o 
   0 -11   8       13.08        7.29      8.95 o 
   1 -11   8       23.29       13.51      5.11 o 
   2 -11   8       29.99       36.27      4.22 o 
   3 -11   8      454.88      451.80     34.41 o 
   4 -11   8      342.86      267.98     22.50 o 
   5 -11   8       43.66       32.11     11.58 o 
   6 -11   8        6.94       -6.55     10.05 o 
   7 -11   8       12.31       -1.31     12.01 o 
  -3 -10   8       35.68       40.66      4.10 o 
  -2 -10   8        8.86       10.75      7.27 o 
  -1 -10   8        7.39       12.57      2.72 o 
   0 -10   8      230.59      231.88     10.52 o 
   1 -10   8      326.76      297.05     46.30 o 
   2 -10   8      162.17      149.66     10.26 o 
   3 -10   8       94.06      104.15      7.04 o 
   4 -10   8      194.11      181.91     12.55 o 
   5 -10   8        0.50       -3.71      9.39 o 
   6 -10   8      151.95      147.86     20.31 o 
   7 -10   8      181.24      202.46     25.34 o 
  -4  -9   8       13.55       10.73      4.32 o 
  -3  -9   8       25.43       26.76      4.85 o 
  -2  -9   8        2.51       -0.72      2.00 o 
  -1  -9   8       11.69       11.34      3.97 o 
   0  -9   8        5.09        7.92      2.53 o 
   1  -9   8      379.44      346.85     14.92 o 
   2  -9   8      111.65       95.77     10.81 o 
   3  -9   8      111.42      115.51      8.34 o 
   4  -9   8      372.97      369.76     51.22 o 
   5  -9   8        8.87        4.37     10.27 o 
   6  -9   8        3.17       -4.80     10.92 o 
   7  -9   8       34.55       17.04     14.20 o 
  -5  -8   8       72.78       72.00      5.87 o 
  -4  -8   8      177.17      186.70      7.40 o 
  -3  -8   8      376.94      389.62     12.79 o 
  -2  -8   8       40.14       41.56      6.09 o 
  -1  -8   8       24.73       19.60      3.96 o 
   0  -8   8       26.02       26.70      2.55 o 
   1  -8   8       51.53       52.68      4.76 o 
   2  -8   8        9.45       10.22      4.55 o 
   3  -8   8      543.76      554.78     20.76 o 
   4  -8   8      233.24      246.29     14.05 o 
   5  -8   8       25.70       18.84      7.21 o 
   6  -8   8        1.46       -6.12     10.48 o 
   7  -8   8       78.56       44.55     16.60 o 
  -6  -7   8       46.22       53.81      8.63 o 
  -5  -7   8       56.28       56.51      5.31 o 
  -4  -7   8        0.52        2.86      3.07 o 
  -3  -7   8        8.37        7.70      2.47 o 
  -2  -7   8       26.48       27.91      2.74 o 
  -1  -7   8      130.83      170.10      8.99 o 
   0  -7   8      586.74      568.76     12.49 o 
   1  -7   8     1195.81     1179.20     25.93 o 
   2  -7   8      189.10      178.48      7.02 o 
   3  -7   8      137.48      123.95     16.49 o 
   4  -7   8       20.15       23.49      6.13 o 
   5  -7   8        0.11       -2.51      4.42 o 
   6  -7   8       64.08       55.47     15.29 o 
   7  -7   8      226.77      188.70     25.77 o 
   8  -7   8       92.36       88.24     12.23 o 
  -6  -6   8        0.72        6.41      4.36 o 
  -5  -6   8        7.01        7.26      3.63 o 
  -4  -6   8      101.27      104.84      5.47 o 
  -3  -6   8      731.79      758.47     17.35 o 
  -2  -6   8       29.10       26.80      3.03 o 
  -1  -6   8       75.70       73.08      3.63 o 
   0  -6   8      122.15      135.10      4.83 o 
   1  -6   8      224.07      220.97      8.59 o 
   2  -6   8      761.19      737.68     17.15 o 
   3  -6   8     1201.16     1130.57     37.24 o 
   4  -6   8      402.46      382.38     14.45 o 
   5  -6   8       53.14       59.62      6.79 o 
   6  -6   8        2.70        0.44     11.14 o 
   7  -6   8       19.42       23.27      7.39 o 
   8  -6   8        0.38       -2.84      8.08 o 
  -7  -5   8        8.25        8.81      5.45 o 
  -6  -5   8       66.25       70.84      5.80 o 
  -5  -5   8        7.04        1.06      3.40 o 
  -4  -5   8      179.84      172.52      6.74 o 
  -3  -5   8        5.06       -0.47      2.31 o 
  -2  -5   8       94.43       92.36      4.74 o 
  -1  -5   8      246.88      239.99      7.43 o 
   0  -5   8      941.19      968.92     19.40 o 
   1  -5   8     1693.60     1686.69     31.42 o 
   2  -5   8       10.51       11.92      2.70 o 
   3  -5   8      104.71      105.03      5.38 o 
   4  -5   8       50.06       53.49      5.72 o 
   5  -5   8       11.82        7.69      4.46 o 
   6  -5   8       53.38       52.78      7.75 o 
   7  -5   8      113.40      123.09      7.47 o 
   8  -5   8       13.67       18.76      5.33 o 
  -7  -4   8       21.80       27.74      5.23 o 
  -6  -4   8      164.91      157.89      7.88 o 
  -5  -4   8        0.55        1.38      3.48 o 
  -4  -4   8       65.34       77.77      6.40 o 
  -3  -4   8        7.89       14.39      2.79 o 
  -2  -4   8       33.07       31.29      4.26 o 
  -1  -4   8      424.89      432.55     17.59 o 
   0  -4   8      948.97      968.95     19.13 o 
   1  -4   8      773.23      748.22     15.54 o 
   2  -4   8      107.75       96.42      4.32 o 
   3  -4   8      880.68      824.09     18.11 o 
   4  -4   8      279.06      284.55      8.51 o 
   5  -4   8        1.20       -0.91      2.32 o 
   6  -4   8      311.51      322.26     18.06 o 
   7  -4   8       43.65       45.53      6.55 o 
  -7  -3   8       33.13       39.33      5.67 o 
  -6  -3   8       24.46       21.42      8.85 o 
  -5  -3   8       54.84       63.83      4.81 o 
  -4  -3   8      595.73      603.52     15.11 o 
  -3  -3   8      557.23      565.29     19.54 o 
  -2  -3   8      140.65      132.65      7.81 o 
  -1  -3   8      479.60      473.38     12.24 o 
   0  -3   8       29.65       29.36      2.31 o 
   1  -3   8      186.20      169.03      5.61 o 
   2  -3   8       47.50       61.74      3.49 o 
   3  -3   8      839.66      842.43     17.46 o 
   4  -3   8      582.60      633.55     12.52 o 
   5  -3   8        9.57       13.07      2.83 o 
   6  -3   8       28.75       35.29      9.39 o 
   7  -3   8       26.39       38.13      5.87 o 
  -7  -2   8      129.08      129.34      7.07 o 
  -6  -2   8      561.00      524.26     31.83 o 
  -5  -2   8       60.45       47.38      5.25 o 
  -4  -2   8      276.02      271.07      8.10 o 
  -3  -2   8      383.65      352.30     10.33 o 
  -2  -2   8        6.49        9.50      2.50 o 
  -1  -2   8     1571.14     1543.11     33.02 o 
   0  -2   8     4084.77     3896.40     75.25 o 
   1  -2   8     1492.51     1438.79     26.92 o 
   2  -2   8       59.39       66.06      3.87 o 
   3  -2   8      571.93      541.04     10.93 o 
   4  -2   8      215.98      219.27      6.43 o 
   5  -2   8       28.30       32.58      4.00 o 
   6  -2   8      255.22      249.09      9.75 o 
   7  -2   8      455.92      459.05     17.11 o 
  -8  -1   8       48.70       48.43      6.18 o 
  -7  -1   8       12.15        7.19      4.66 o 
  -6  -1   8      224.37      217.06      9.92 o 
  -5  -1   8       25.67       27.89      4.33 o 
  -4  -1   8      253.83      269.53      8.25 o 
  -3  -1   8     1215.98     1204.42     23.50 o 
  -2  -1   8      511.33      487.58     11.30 o 
  -1  -1   8       32.09       36.18      2.84 o 
   0  -1   8       22.24       28.02      3.34 o 
   1  -1   8      577.04      574.57     10.91 o 
   2  -1   8      177.81      150.86      4.81 o 
   3  -1   8      811.14      768.38     14.65 o 
   4  -1   8      407.26      415.64     11.44 o 
   5  -1   8      169.07      181.73     11.32 o 
   6  -1   8        1.71        3.30      4.16 o 
   7  -1   8       21.53       27.94      6.03 o 
  -8   0   8        0.25        0.44      5.17 o 
  -7   0   8        8.37        5.08      4.69 o 
  -6   0   8      236.22      261.44     10.62 o 
  -5   0   8      312.33      285.81     15.01 o 
  -4   0   8      387.71      394.69     13.94 o 
  -3   0   8     1126.83     1049.96     21.08 o 
  -2   0   8      698.31      635.17     12.35 o 
  -1   0   8        2.70        3.80      2.21 o 
   0   0   8     2495.83     2406.99     38.79 o 
   1   0   8     1979.83     1859.57     33.81 o 
   2   0   8       10.67       12.64      2.49 o 
   3   0   8      197.62      198.39      8.72 o 
   4   0   8       72.42       81.35      5.62 o 
   5   0   8       19.74       20.02      4.37 o 
   6   0   8       13.97       15.94      4.63 o 
  -8   1   8       20.75       15.87      8.75 o 
  -7   1   8       25.38       32.60      5.36 o 
  -6   1   8      258.79      241.08     11.27 o 
  -5   1   8      134.98      143.84      7.30 o 
  -4   1   8        4.01        2.35      3.25 o 
  -3   1   8       18.53       17.58      2.71 o 
  -2   1   8       78.47       70.52      3.16 o 
  -1   1   8       12.11       11.13      2.24 o 
   0   1   8      714.79      687.19     13.32 o 
   1   1   8      410.49      390.14     12.12 o 
   2   1   8        0.24        0.41      2.28 o 
   3   1   8      163.03      163.34      6.32 o 
   4   1   8       11.50       11.38      5.60 o 
   5   1   8        5.11        3.65      4.50 o 
   6   1   8       23.55       32.28      7.97 o 
  -8   2   8        3.38       -5.10      5.16 o 
  -7   2   8        1.12        0.51      4.68 o 
  -6   2   8       32.87       38.46      5.21 o 
  -5   2   8       17.20       15.61      3.52 o 
  -4   2   8      214.39      231.36      7.67 o 
  -3   2   8      700.07      667.76     12.91 o 
  -2   2   8      980.36      966.67     14.93 o 
  -1   2   8      304.86      293.55      6.89 o 
   0   2   8      374.31      384.59     10.27 o 
   1   2   8      280.95      273.02      7.55 o 
   2   2   8      217.25      223.39      7.99 o 
   3   2   8      239.16      239.82      9.68 o 
   4   2   8      157.64      170.70      8.64 o 
   5   2   8       28.20       27.27      5.54 o 
  -7   3   8      103.08      108.41     13.05 o 
  -6   3   8      289.08      282.31     10.89 o 
  -5   3   8        3.99        5.91      2.30 o 
  -4   3   8       28.49       35.65      5.45 o 
  -3   3   8       37.80       34.04      3.29 o 
  -2   3   8        6.92       10.52      2.63 o 
  -1   3   8      235.00      222.98      8.99 o 
   0   3   8      898.90      865.66     19.61 o 
   1   3   8      334.54      340.34     12.06 o 
   2   3   8       15.33       12.78      4.04 o 
   3   3   8        5.47        8.12      4.27 o 
   4   3   8       44.75       41.31      5.78 o 
  -7   4   8      132.92      158.96     22.40 o 
  -6   4   8       46.77       40.09      6.58 o 
  -5   4   8        1.36        0.18      2.87 o 
  -4   4   8       84.16       76.40      6.53 o 
  -3   4   8      374.00      378.19      8.57 o 
  -2   4   8      504.26      503.37     13.51 o 
  -1   4   8        1.00       -0.41      3.45 o 
   0   4   8       82.46       91.88      8.68 o 
   1   4   8       22.20       22.63      4.87 o 
   2   4   8       19.75       23.32      4.85 o 
   3   4   8      193.61      209.35      9.88 o 
   4   4   8       51.85       58.90      6.77 o 
  -7   5   8       43.28       52.30      9.64 o 
  -6   5   8       94.72       92.40      7.67 o 
  -5   5   8        0.50       -4.10      4.10 o 
  -4   5   8      203.49      186.19      9.56 o 
  -3   5   8      290.98      285.21     11.34 o 
  -2   5   8       13.39       10.28      6.44 o 
  -1   5   8       54.84       45.98      5.42 o 
   0   5   8      214.44      218.68     11.98 o 
   1   5   8      110.77      131.75      8.95 o 
   2   5   8        0.08       -1.55      4.47 o 
   3   5   8       22.65       15.62      5.47 o 
  -6   6   8      135.56      165.28      9.65 o 
  -5   6   8       28.06       31.99      6.11 o 
  -4   6   8        1.63        4.67      4.67 o 
  -3   6   8       61.79       58.36      9.43 o 
  -2   6   8        8.88        6.43      4.89 o 
  -1   6   8       38.50       41.79      5.74 o 
   0   6   8      224.85      249.12     13.88 o 
   1   6   8       53.07       61.31      7.22 o 
   2   6   8       13.31       20.24      5.53 o 
  -5   7   8        1.28        8.36      5.63 o 
  -4   7   8      253.84      261.53     10.37 o 
  -3   7   8      308.53      345.31     13.62 o 
  -2   7   8      130.06      147.19      8.95 o 
  -1   7   8        0.93        0.62      4.93 o 
   0   7   8       45.25       44.61     10.41 o 
   1 -13   9        2.36        4.99      8.19 o 
   2 -13   9        2.45       17.28      7.53 o 
   3 -13   9        0.10       -0.08      6.34 o 
   4 -13   9       95.00       70.98     13.10 o 
  -1 -12   9       26.81       45.87     16.16 o 
   0 -12   9        0.40        4.54      4.20 o 
   1 -12   9       26.65       28.15      5.97 o 
   2 -12   9       49.23       60.84      9.72 o 
   3 -12   9        2.14        3.04      4.76 o 
   4 -12   9        6.27        1.31      9.61 o 
   5 -12   9       12.46       16.82     10.92 o 
  -2 -11   9       16.01       10.87      7.80 o 
  -1 -11   9       14.85       15.51     12.23 o 
   0 -11   9      236.83      236.00     19.66 o 
   1 -11   9      167.57      186.37     10.87 o 
   2 -11   9        7.15        0.18      5.53 o 
   3 -11   9       10.55       20.49      4.94 o 
   4 -11   9       12.43       -0.24      6.17 o 
   5 -11   9      104.67       80.15     15.73 o 
   6 -11   9       18.97        6.99     12.01 o 
  -3 -10   9        1.43       -0.40      3.02 o 
  -2 -10   9       99.82       86.80      9.65 o 
  -1 -10   9      144.76      143.00      7.92 o 
   0 -10   9       28.38       28.08      4.70 o 
   1 -10   9        3.47       15.74      5.33 o 
   2 -10   9       79.66       97.98      8.79 o 
   3 -10   9       29.12       44.34      6.40 o 
   4 -10   9      166.99      185.11     14.41 o 
   5 -10   9      113.02       91.29     16.16 o 
   6 -10   9        0.02        2.84     11.79 o 
   7 -10   9        3.36       -2.18     12.67 o 
  -4  -9   9       21.47       17.27      3.99 o 
  -3  -9   9        0.61       -1.49      3.15 o 
  -2  -9   9       45.83       46.46     13.65 o 
  -1  -9   9        3.71       -0.78      3.88 o 
   0  -9   9      457.61      473.93     10.26 o 
   1  -9   9      730.69      714.74     25.48 o 
   2  -9   9      173.07      165.34     14.41 o 
   3  -9   9      157.34      146.84      9.44 o 
   4  -9   9        9.10       16.28      6.30 o 
   5  -9   9       77.64       58.52     12.67 o 
   6  -9   9       35.40       36.91     14.85 o 
   7  -9   9      104.07       95.44     20.31 o 
  -5  -8   9       20.96       20.88      4.95 o 
  -4  -8   9      103.93      114.44      5.94 o 
  -3  -8   9       19.15       13.18      2.81 o 
  -2  -8   9       93.90       88.49      7.19 o 
  -1  -8   9       33.10       38.28      4.82 o 
   0  -8   9       37.31       43.95      4.49 o 
   1  -8   9       79.04       71.15      7.89 o 
   2  -8   9        9.68        7.21      3.13 o 
   3  -8   9        9.10       10.40      4.72 o 
   4  -8   9      542.09      539.56     22.89 o 
   5  -8   9      407.64      420.95     21.51 o 
   6  -8   9       18.71       17.91     13.76 o 
   7  -8   9        8.90       32.76     15.73 o 
  -5  -7   9       17.31       21.15      4.35 o 
  -4  -7   9       86.53       78.30      5.83 o 
  -3  -7   9      291.15      289.97      7.96 o 
  -2  -7   9      744.13      730.35     17.63 o 
  -1  -7   9        9.74       12.27      2.88 o 
   0  -7   9       84.25       89.50      4.20 o 
   1  -7   9       78.69       77.80      6.11 o 
   2  -7   9      240.11      238.60     10.59 o 
   3  -7   9       41.42       38.29      5.97 o 
   4  -7   9      114.25      116.16     11.36 o 
   5  -7   9       68.28       73.64     22.60 o 
   6  -7   9        0.60       13.76     13.98 o 
   7  -7   9       44.76       53.95     19.00 o 
  -6  -6   9       49.00       51.72      5.56 o 
  -5  -6   9       61.94       62.03      5.19 o 
  -4  -6   9        0.89       -2.26      2.81 o 
  -3  -6   9       62.82       89.83      4.74 o 
  -2  -6   9       10.61        8.54      3.73 o 
  -1  -6   9      233.28      233.93      8.77 o 
   0  -6   9      752.62      739.99     21.05 o 
   1  -6   9      356.44      360.31     10.32 o 
   2  -6   9       81.95       92.01      7.16 o 
   3  -6   9       15.78       10.61      4.72 o 
   4  -6   9      280.72      250.60     23.04 o 
   5  -6   9      105.11      122.54     12.07 o 
   6  -6   9       12.24       44.34     15.29 o 
   7  -6   9      213.22      233.26     17.25 o 
  -6  -5   9        0.51        3.25      4.07 o 
  -5  -5   9       40.27       38.33      4.53 o 
  -4  -5   9       17.51       15.98      3.43 o 
  -3  -5   9      361.07      363.25     10.36 o 
  -2  -5   9     2933.29     2996.70     70.87 o 
  -1  -5   9      308.85      293.63     11.10 o 
   0  -5   9       75.56       74.97      5.93 o 
   1  -5   9       87.31       81.15      4.63 o 
   2  -5   9        4.58        8.14      3.02 o 
   3  -5   9      332.23      318.44     12.14 o 
   4  -5   9      460.37      459.67     28.13 o 
   5  -5   9      324.21      368.78     21.34 o 
   6  -5   9       13.36       21.92      5.77 o 
   7  -5   9       15.90       14.41      8.30 o 
  -7  -4   9      115.48      128.72      8.01 o 
  -6  -4   9       94.71       87.35      8.39 o 
  -5  -4   9      171.22      164.84     11.42 o 
  -4  -4   9       65.26       69.45      5.17 o 
  -3  -4   9      265.79      272.37     11.00 o 
  -2  -4   9      181.19      161.10      8.33 o 
  -1  -4   9       11.86       14.46      2.76 o 
   0  -4   9      919.09      922.85     21.26 o 
   1  -4   9     2446.54     2377.08     49.22 o 
   2  -4   9      911.48      898.37     19.60 o 
   3  -4   9       49.82       46.53      4.68 o 
   4  -4   9      104.95      121.61      8.09 o 
   5  -4   9      281.10      287.71     12.07 o 
   6  -4   9       12.85       11.76      3.82 o 
   7  -4   9      149.75      138.02      8.56 o 
  -7  -3   9       10.05        8.72      4.67 o 
  -6  -3   9        7.77        8.57      4.59 o 
  -5  -3   9      157.63      133.91      7.94 o 
  -4  -3   9      169.76      155.51      7.94 o 
  -3  -3   9        5.67       15.03      2.92 o 
  -2  -3   9     1195.68     1178.50     26.83 o 
  -1  -3   9     1479.47     1362.95     29.87 o 
   0  -3   9      255.21      257.10      8.55 o 
   1  -3   9      242.92      222.39      8.02 o 
   2  -3   9       70.54       74.51      4.97 o 
   3  -3   9       23.18       17.88      3.60 o 
   4  -3   9      706.27      686.76     15.95 o 
   5  -3   9      271.99      285.97      8.20 o 
   6  -3   9        0.01       -1.74      4.07 o 
   7  -3   9       12.65       11.14      5.33 o 
  -7  -2   9        0.92        3.98      4.70 o 
  -6  -2   9       99.77       99.04      6.95 o 
  -5  -2   9        4.48        7.62      3.81 o 
  -4  -2   9        2.78       -2.66      2.66 o 
  -3  -2   9      259.03      274.93      8.27 o 
  -2  -2   9     1163.08     1109.17     25.59 o 
  -1  -2   9       75.53       60.40      4.39 o 
   0  -2   9       10.77       12.79      3.10 o 
   1  -2   9      160.97      137.78      6.58 o 
   2  -2   9      848.97      812.02     25.92 o 
   3  -2   9      191.36      183.76      6.17 o 
   4  -2   9      236.04      240.04      8.37 o 
   5  -2   9      235.46      262.01      8.87 o 
   6  -2   9        1.33       -4.44      4.44 o 
  -7  -1   9       29.96       34.44      5.78 o 
  -6  -1   9       46.86       57.48      5.79 o 
  -5  -1   9      216.43      202.91      8.69 o 
  -4  -1   9      245.99      216.40      7.66 o 
  -3  -1   9        8.86        6.36      2.80 o 
  -2  -1   9       51.51       54.78      3.86 o 
  -1  -1   9       13.85        7.51      3.13 o 
   0  -1   9      368.43      373.84     13.56 o 
   1  -1   9      593.13      573.23     13.15 o 
   2  -1   9      237.10      254.17      6.69 o 
   3  -1   9       11.89       16.99      2.83 o 
   4  -1   9      254.08      257.66      7.94 o 
   5  -1   9       21.49       17.66      4.57 o 
   6  -1   9      118.10      122.30      7.64 o 
  -7   0   9        0.14        2.27      4.73 o 
  -6   0   9       36.28       42.50      6.37 o 
  -5   0   9       39.63       38.21      4.93 o 
  -4   0   9       82.95       75.29      9.61 o 
  -3   0   9      776.50      760.72     23.96 o 
  -2   0   9     1314.83     1219.77     24.18 o 
  -1   0   9       76.36       90.76      4.68 o 
   0   0   9        9.78       11.50      2.82 o 
   1   0   9      213.37      194.36      5.84 o 
   2   0   9      148.06      153.82      5.53 o 
   3   0   9        4.75        6.15      3.65 o 
   4   0   9      258.71      245.00     10.80 o 
   5   0   9      119.81      135.78      7.77 o 
   6   0   9       51.36       52.64     13.54 o 
  -7   1   9       60.81       80.51      7.21 o 
  -6   1   9      113.02      125.12      8.04 o 
  -5   1   9      186.44      180.17      8.53 o 
  -4   1   9      144.12      133.31      8.04 o 
  -3   1   9      330.49      291.09      9.15 o 
  -2   1   9      169.24      162.87      5.74 o 
  -1   1   9      129.46      114.63      4.53 o 
   0   1   9      414.62      375.72     10.96 o 
   1   1   9     1225.30     1195.23     24.05 o 
   2   1   9      404.92      407.33     12.44 o 
   3   1   9       40.94       35.66      6.01 o 
   4   1   9       74.22       69.11      6.09 o 
   5   1   9        8.43        9.14      7.27 o 
  -7   2   9        2.99        6.63      5.16 o 
  -6   2   9      138.35      129.16      8.25 o 
  -5   2   9      367.25      339.36     14.99 o 
  -4   2   9        5.82        4.40      3.22 o 
  -3   2   9      390.90      336.52      9.71 o 
  -2   2   9      322.34      316.64      8.49 o 
  -1   2   9       90.96       93.39      4.16 o 
   0   2   9       19.72       20.30      3.08 o 
   1   2   9       49.17       47.88      6.25 o 
   2   2   9        4.22        1.78      3.33 o 
   3   2   9        2.47        7.94      4.34 o 
   4   2   9       45.36       49.40      5.98 o 
  -7   3   9        0.76        1.17      5.10 o 
  -6   3   9       41.32       45.30      6.02 o 
  -5   3   9       65.24       66.59      6.57 o 
  -4   3   9       10.97       15.47      2.86 o 
  -3   3   9      284.75      292.98      8.64 o 
  -2   3   9      778.10      739.75     13.36 o 
  -1   3   9       93.71       99.35      4.75 o 
   0   3   9      100.88      103.80      6.46 o 
   1   3   9      361.19      378.82     12.71 o 
   2   3   9      151.67      153.41      8.26 o 
   3   3   9       91.21       97.33      7.18 o 
   4   3   9      161.49      177.06      9.53 o 
  -6   4   9      136.09      130.09     10.68 o 
  -5   4   9      379.02      402.37     19.78 o 
  -4   4   9       73.95       74.34      5.61 o 
  -3   4   9       36.33       32.36      4.54 o 
  -2   4   9       39.72       48.09      5.46 o 
  -1   4   9        8.25       -0.07      4.13 o 
   0   4   9      175.16      175.38     13.74 o 
   1   4   9      174.67      175.25      9.71 o 
   2   4   9       31.35       33.84      5.74 o 
   3   4   9        5.38        7.14      5.38 o 
  -6   5   9       68.71       64.38     10.01 o 
  -5   5   9       13.51        6.42      4.72 o 
  -4   5   9        4.53        5.68      4.84 o 
  -3   5   9      252.76      276.35      9.88 o 
  -2   5   9      631.28      641.93     19.20 o 
  -1   5   9      252.36      255.80     11.15 o 
   0   5   9        9.10        9.01      4.88 o 
   1   5   9       48.36       42.85      6.91 o 
   2   5   9       65.98       59.70      9.54 o 
  -5   6   9      140.51      162.11      9.85 o 
  -4   6   9       89.26       93.25      8.04 o 
  -3   6   9       41.18       47.54      6.55 o 
  -2   6   9       79.48       79.97      7.33 o 
  -1   6   9       17.20       11.81      9.26 o 
   0   6   9       21.22       24.15      5.71 o 
   2 -13  10      177.57      146.33     13.76 o 
   3 -13  10       61.56       67.71     12.01 o 
  -1 -12  10       38.94       55.91     16.82 o 
   0 -12  10       22.36        5.90     11.79 o 
   1 -12  10       47.99       51.76      8.08 o 
   2 -12  10        1.42        0.00      7.21 o 
   3 -12  10       24.60       34.89      6.87 o 
   4 -12  10       69.77       77.57     12.56 o 
   5 -12  10       41.78       25.12     13.10 o 
  -2 -11  10       39.16       44.99     16.82 o 
  -1 -11  10       18.04       20.75     12.89 o 
   0 -11  10       10.73       14.63     11.14 o 
   1 -11  10       21.44       35.16      7.43 o 
   2 -11  10      309.58      255.10     19.44 o 
   3 -11  10      182.82      188.32     11.59 o 
   4 -11  10        4.56        5.88     14.20 o 
   5 -11  10        7.26       -1.09     10.27 o 
   6 -11  10        0.45        5.90     12.89 o 
  -3 -10  10        6.04        9.97      6.16 o 
  -2 -10  10       44.89       61.95      8.99 o 
  -1 -10  10        9.17        8.16      6.24 o 
   0 -10  10       28.20       20.53     10.70 o 
   1 -10  10      117.61      116.41     11.58 o 
   2 -10  10       60.49       53.51     10.70 o 
   3 -10  10      104.17      114.24      9.12 o 
   4 -10  10       71.26       72.94      9.33 o 
   5 -10  10        1.85        4.31      7.45 o 
   6 -10  10       74.76       60.06     17.47 o 
  -4  -9  10        0.90        0.41      3.94 o 
  -3  -9  10       15.91       15.88      2.90 o 
  -2  -9  10      114.97      131.21      9.07 o 
  -1  -9  10      225.76      265.27     11.98 o 
   0  -9  10       63.11       64.95      5.72 o 
   1  -9  10       18.27       15.54      5.77 o 
   2  -9  10       96.48       91.14      8.63 o 
   3  -9  10        6.90        5.57      4.99 o 
   4  -9  10       16.15       16.03      6.92 o 
   5  -9  10       38.69       43.42      9.24 o 
   6  -9  10        6.27        1.97     12.67 o 
  -4  -8  10      160.91      150.99      6.90 o 
  -3  -8  10       43.98       37.96      5.90 o 
  -2  -8  10        8.12        7.87      2.40 o 
  -1  -8  10       36.21       37.36      4.54 o 
   0  -8  10       14.49       18.67      4.31 o 
   1  -8  10      968.83      988.18     33.77 o 
   2  -8  10     1265.79     1195.46     37.81 o 
   3  -8  10        4.65        1.13      5.13 o 
   4  -8  10      106.09      111.35     16.05 o 
   5  -8  10       23.98       37.71      9.13 o 
   6  -8  10        3.09        4.59     14.20 o 
   7  -8  10       11.02       31.01     17.47 o 
  -5  -7  10        9.82        8.58      4.05 o 
  -4  -7  10        1.14        2.85      3.12 o 
  -3  -7  10      168.28      179.70      8.73 o 
  -2  -7  10       80.89       81.23      7.06 o 
  -1  -7  10      614.90      570.98     17.90 o 
   0  -7  10      552.46      511.51     16.70 o 
   1  -7  10        3.93        8.35      2.52 o 
   2  -7  10       44.21       50.04      5.01 o 
   3  -7  10        7.95        7.43      4.36 o 
   4  -7  10      225.68      212.04     13.85 o 
   5  -7  10      366.16      386.64     20.95 o 
   6  -7  10      135.17      163.12     42.37 o 
   7  -7  10        0.81       -2.84     14.20 o 
  -5  -6  10      181.00      212.46      8.64 o 
  -4  -6  10       77.57       78.33      6.66 o 
  -3  -6  10       88.97       81.27      6.72 o 
  -2  -6  10      138.39      156.98      8.64 o 
  -1  -6  10      319.91      300.81     11.89 o 
   0  -6  10       35.77       23.44      4.85 o 
   1  -6  10      392.05      417.08     11.87 o 
   2  -6  10     1888.97     1810.91     39.05 o 
   3  -6  10      695.82      668.04     33.19 o 
   4  -6  10       25.74       29.07      6.10 o 
   5  -6  10       81.48       90.21      9.18 o 
   6  -6  10       31.07       25.25      7.62 o 
  -6  -5  10        3.02       -2.41      4.20 o 
  -5  -5  10      123.89      142.36      8.20 o 
  -4  -5  10      150.16      135.64      8.52 o 
  -3  -5  10       10.47       33.04      6.12 o 
  -2  -5  10       47.01       51.75     10.19 o 
  -1  -5  10        8.25        7.70      2.79 o 
   0  -5  10      194.17      187.04      7.23 o 
   1  -5  10        8.27        7.92      3.01 o 
   2  -5  10      152.94      168.36      8.26 o 
   3  -5  10        6.20       10.26      3.97 o 
   4  -5  10        1.67        2.10      4.92 o 
   5  -5  10       39.99       39.54      7.41 o 
   6  -5  10      111.27      117.58      8.31 o 
  -6  -4  10       39.25       28.81      5.46 o 
  -5  -4  10       58.60       74.78      5.77 o 
  -4  -4  10       57.49       71.72      5.37 o 
  -3  -4  10       74.81       76.67      4.51 o 
  -2  -4  10      213.63      205.68      8.12 o 
  -1  -4  10     1361.20     1362.97     30.31 o 
   0  -4  10      322.89      327.45     10.28 o 
   1  -4  10       62.39       59.75      4.85 o 
   2  -4  10      314.46      291.83     10.10 o 
   3  -4  10       41.97       43.35      5.01 o 
   4  -4  10       22.00       24.51      5.77 o 
   5  -4  10       31.67       30.29      5.50 o 
   6  -4  10      152.93      149.72     11.87 o 
  -6  -3  10       74.49       85.53      6.70 o 
  -5  -3  10      281.39      300.60      9.84 o 
  -4  -3  10      244.08      243.93      8.25 o 
  -3  -3  10        7.17        4.35      2.94 o 
  -2  -3  10       62.95       63.69      5.09 o 
  -1  -3  10       67.41       56.61      4.63 o 
   0  -3  10      250.25      233.24      8.62 o 
   1  -3  10      571.74      533.90     19.58 o 
   2  -3  10      418.32      401.09     12.48 o 
   3  -3  10        3.20        2.27      3.77 o 
   4  -3  10        8.09        5.94      3.66 o 
   5  -3  10       30.30       27.14      4.64 o 
   6  -3  10       15.58       13.61      4.60 o 
  -7  -2  10      102.09      111.62      8.99 o 
  -6  -2  10        9.37        5.43      4.50 o 
  -5  -2  10       74.35       84.76      7.03 o 
  -4  -2  10       86.63       89.41      5.31 o 
  -3  -2  10       73.07       77.67      4.84 o 
  -2  -2  10      511.30      491.12     14.22 o 
  -1  -2  10     1506.81     1391.48     31.39 o 
   0  -2  10     1028.19      964.04     23.04 o 
   1  -2  10      378.79      340.76     11.17 o 
   2  -2  10      109.93      100.64      8.62 o 
   3  -2  10       42.80       34.94      4.28 o 
   4  -2  10       57.43       63.12      3.94 o 
   5  -2  10      213.53      223.19     13.38 o 
   6  -2  10       90.24      108.66     13.98 o 
  -7  -1  10       11.81        4.49      5.63 o 
  -6  -1  10       21.77       27.55      5.25 o 
  -5  -1  10      417.79      422.45     13.37 o 
  -4  -1  10      101.70      117.32      6.09 o 
  -3  -1  10        0.59        1.30      3.01 o 
  -2  -1  10      220.39      230.41      7.74 o 
  -1  -1  10      397.03      348.01     11.52 o 
   0  -1  10      256.22      253.20      9.52 o 
   1  -1  10      622.64      537.54     13.11 o 
   2  -1  10      326.91      303.38      9.35 o 
   3  -1  10       60.85       55.10      3.85 o 
   4  -1  10        5.90        0.53      3.44 o 
   5  -1  10       21.39       17.91      4.76 o 
  -7   0  10       54.85       67.27      7.04 o 
  -6   0  10       12.71       12.47      4.83 o 
  -5   0  10      208.72      214.25     11.13 o 
  -4   0  10      376.30      367.67     11.98 o 
  -3   0  10       72.56       60.32      5.88 o 
  -2   0  10      163.38      168.22      6.88 o 
  -1   0  10      472.58      447.44     15.51 o 
   0   0  10      178.97      172.45      6.86 o 
   1   0  10      121.12      109.04      4.56 o 
   2   0  10      544.09      537.84     11.85 o 
   3   0  10       18.95       23.64      3.74 o 
   4   0  10       31.40       24.19      4.84 o 
   5   0  10       62.84       66.89      6.55 o 
  -7   1  10      109.39      106.87      8.31 o 
  -6   1  10        2.48        0.36      4.73 o 
  -5   1  10       62.03       57.91      6.34 o 
  -4   1  10       63.40       75.21      6.14 o 
  -3   1  10      149.88      145.01      6.92 o 
  -2   1  10      607.97      634.14     18.96 o 
  -1   1  10      685.78      666.52     19.62 o 
   0   1  10       25.55       36.11      4.09 o 
   1   1  10      178.86      168.02      6.23 o 
   2   1  10       19.62       27.68      3.83 o 
   3   1  10        8.97       14.52      4.65 o 
   4   1  10       63.32       65.46      6.53 o 
  -6   2  10       44.15       53.00      6.61 o 
  -5   2  10      330.21      362.22     12.94 o 
  -4   2  10      326.37      334.93     12.06 o 
  -3   2  10      140.00      126.79      6.85 o 
  -2   2  10       54.25       67.21      5.27 o 
  -1   2  10       85.33       96.29      3.97 o 
   0   2  10        0.34        0.51      2.89 o 
   1   2  10      160.60      168.46     10.56 o 
   2   2  10      701.93      717.32     18.03 o 
   3   2  10      136.80      159.42      8.90 o 
  -6   3  10        1.01       -3.16      5.09 o 
  -5   3  10       96.21      102.86      6.65 o 
  -4   3  10       83.94       80.73      5.84 o 
  -3   3  10       61.28       51.35      3.97 o 
  -2   3  10      415.03      402.70     14.41 o 
  -1   3  10      426.98      440.32     12.63 o 
   0   3  10      181.82      192.33      9.22 o 
   1   3  10       40.61       46.94      7.10 o 
   2   3  10       33.97       38.42      5.84 o 
   3   3  10       19.61       13.63      6.00 o 
  -5   4  10      154.19      171.98     13.42 o 
  -4   4  10      121.68      137.16      7.83 o 
  -3   4  10        5.47        6.63      4.70 o 
  -2   4  10        6.09        8.34      4.65 o 
  -1   4  10      204.19      207.93     10.08 o 
   0   4  10       21.52       27.83      5.37 o 
   1   4  10       56.57       65.92      6.68 o 
   2   4  10       81.39       84.43     17.43 o 
  -5   5  10       98.48       87.82     11.07 o 
  -4   5  10       96.35       97.45      7.76 o 
  -3   5  10       13.71       11.99      6.49 o 
  -2   5  10       33.35       23.83      5.68 o 
  -1   5  10       45.09       60.38      7.44 o 
   0   5  10        0.18       -4.60      4.91 o 
   0 -12  11        8.07       31.45     13.76 o 
   1 -12  11       13.32       13.78      5.79 o 
   2 -12  11       25.22       25.12      8.95 o 
   3 -12  11       54.85       59.82      8.19 o 
   4 -12  11        0.91       -1.94      6.41 o 
   0 -11  11      233.84      276.06     24.24 o 
   1 -11  11       30.95       22.62      9.39 o 
   2 -11  11        1.31       -1.31      8.08 o 
   3 -11  11       40.02       37.09      7.02 o 
   4 -11  11        0.31       -5.49      6.15 o 
   5 -11  11       77.32       71.42     16.82 o 
  -2 -10  11        3.83        5.77      7.11 o 
  -1 -10  11       17.51       22.28     12.45 o 
   0 -10  11       21.58       22.88      5.45 o 
   1 -10  11       80.43       86.11      9.00 o 
   2 -10  11      166.18      204.50     13.81 o 
   3 -10  11      426.54      427.84     51.87 o 
   4 -10  11      202.99      211.84     14.69 o 
   5 -10  11       65.68       70.99     16.49 o 
  -3  -9  11       18.90       15.84      3.82 o 
  -2  -9  11       28.80       39.70      5.93 o 
  -1  -9  11      214.59      249.06     15.01 o 
   0  -9  11      218.73      186.96     19.44 o 
   1  -9  11      197.17      190.34     12.21 o 
   2  -9  11        1.45       -0.57      3.70 o 
   3  -9  11       27.61       19.46      8.85 o 
   4  -9  11        5.81       11.67      6.91 o 
   5  -9  11       42.37       44.80      9.85 o 
   6  -9  11      131.67      113.19     14.22 o 
  -4  -8  11      118.36      120.04      6.24 o 
  -3  -8  11       59.30       62.57      4.92 o 
  -2  -8  11        1.99        5.76      2.78 o 
  -1  -8  11      215.63      248.26     10.98 o 
   0  -8  11       88.53       80.74      7.10 o 
   1  -8  11       55.66       64.73      4.63 o 
   2  -8  11       56.96       62.45      5.77 o 
   3  -8  11      165.94      177.06      9.99 o 
   4  -8  11      219.55      234.17     12.61 o 
   5  -8  11       13.83       17.77      7.01 o 
   6  -8  11      109.43      131.11     18.36 o 
  -5  -7  11        0.33       -0.80      3.79 o 
  -4  -7  11       57.33       62.75      5.06 o 
  -3  -7  11      306.66      303.99      9.78 o 
  -2  -7  11       55.23       41.09      5.67 o 
  -1  -7  11       82.09       96.52      9.93 o 
   0  -7  11       63.07       63.99     10.40 o 
   1  -7  11        5.06       11.60      3.37 o 
   2  -7  11       43.57       45.01      5.50 o 
   3  -7  11      114.30      110.65      8.18 o 
   4  -7  11       15.58        7.55      9.24 o 
   5  -7  11        9.91       10.47      6.76 o 
   6  -7  11        1.69        5.49      7.24 o 
  -5  -6  11       15.54       14.68      4.73 o 
  -4  -6  11        1.76       -0.66      3.50 o 
  -3  -6  11       21.57       21.29      3.99 o 
  -2  -6  11      188.37      203.11     10.46 o 
  -1  -6  11      578.50      570.31     18.77 o 
   0  -6  11      463.86      459.53     13.10 o 
   1  -6  11        9.42       10.67      4.22 o 
   2  -6  11       37.24       34.87      4.59 o 
   3  -6  11        4.29       -0.94      4.74 o 
   4  -6  11        0.43        8.65      5.72 o 
   5  -6  11      129.67      139.07     20.17 o 
   6  -6  11       72.31       77.74     10.32 o 
  -5  -5  11       38.25       47.03      5.95 o 
  -4  -5  11      279.83      302.79     10.45 o 
  -3  -5  11      279.40      280.83      8.61 o 
  -2  -5  11      145.71      130.55      6.78 o 
  -1  -5  11      127.09      126.69      6.59 o 
   0  -5  11       29.23       30.06      4.15 o 
   1  -5  11      118.99      110.25      6.36 o 
   2  -5  11      421.61      424.57     13.38 o 
   3  -5  11      764.91      738.80     19.97 o 
   4  -5  11       72.67       91.14      9.04 o 
   5  -5  11      109.99       89.39      9.58 o 
   6  -5  11        2.36        4.54      7.66 o 
  -6  -4  11       55.61       54.52      7.03 o 
  -5  -4  11        1.34        5.20      3.79 o 
  -4  -4  11       78.00       85.90      5.41 o 
  -3  -4  11       80.99       68.56      4.89 o 
  -2  -4  11      151.11      150.12      7.51 o 
  -1  -4  11      930.06      928.96     22.70 o 
   0  -4  11      330.22      319.81     10.68 o 
   1  -4  11       99.70      102.48      6.46 o 
   2  -4  11       45.11       44.75      9.17 o 
   3  -4  11      167.97      166.67     12.15 o 
   4  -4  11       34.98       32.36      7.07 o 
   5  -4  11      143.57      147.00     14.57 o 
   6  -4  11       81.97      100.03     13.10 o 
  -6  -3  11       59.48       56.06      6.31 o 
  -5  -3  11        0.94       -2.89      3.72 o 
  -4  -3  11      189.62      192.14      7.65 o 
  -3  -3  11      326.33      327.14      9.88 o 
  -2  -3  11        5.16        2.57      3.62 o 
  -1  -3  11      171.47      166.25      8.83 o 
   0  -3  11      508.74      501.64     14.57 o 
   1  -3  11        7.77        8.48      3.77 o 
   2  -3  11      265.26      259.79     15.98 o 
   3  -3  11      461.29      431.43     14.31 o 
   4  -3  11       53.21       63.07      6.81 o 
   5  -3  11       84.89       85.07     14.31 o 
  -6  -2  11        2.07        0.41      4.48 o 
  -5  -2  11       55.14       63.18      5.96 o 
  -4  -2  11      307.63      297.07      9.72 o 
  -3  -2  11      315.76      297.65     11.53 o 
  -2  -2  11        5.66        5.90      3.23 o 
  -1  -2  11      312.63      288.20     10.57 o 
   0  -2  11       72.74       77.19      5.96 o 
   1  -2  11       31.43       30.00      5.76 o 
   2  -2  11      217.88      237.16     10.13 o 
   3  -2  11      257.05      282.22      9.74 o 
   4  -2  11       11.47       17.02      4.64 o 
   5  -2  11        7.16       11.15      6.61 o 
  -6  -1  11      159.13      143.59      8.66 o 
  -5  -1  11       18.31        8.60      4.46 o 
  -4  -1  11       25.41       18.57      4.22 o 
  -3  -1  11       62.65       55.44      4.85 o 
  -2  -1  11       78.78       67.65      6.72 o 
  -1  -1  11      605.45      550.73     18.22 o 
   0  -1  11      649.49      624.19     17.52 o 
   1  -1  11      252.94      257.09     10.50 o 
   2  -1  11      102.25       89.79      6.62 o 
   3  -1  11       71.37       76.67      5.90 o 
   4  -1  11        0.40        2.62      3.79 o 
  -6   0  11       22.36       31.94      6.34 o 
  -5   0  11      128.73      140.34      8.30 o 
  -4   0  11      542.10      543.59     22.19 o 
  -3   0  11      283.52      270.55      9.47 o 
  -2   0  11        4.15        6.94      3.55 o 
  -1   0  11      151.14      146.40      8.02 o 
   0   0  11      130.67      132.86      7.75 o 
   1   0  11      190.60      173.70      7.62 o 
   2   0  11      238.00      226.88      8.16 o 
   3   0  11      252.70      285.71      9.79 o 
   4   0  11      114.02      131.05      7.73 o 
  -6   1  11      141.00      137.07      8.95 o 
  -5   1  11        1.55        3.57      4.60 o 
  -4   1  11      136.82      169.46     10.84 o 
  -3   1  11      146.60      132.39      7.61 o 
  -2   1  11        9.54       12.14      4.02 o 
  -1   1  11      424.80      392.67     11.31 o 
   0   1  11      291.76      304.42     10.22 o 
   1   1  11      127.64      126.70      5.98 o 
   2   1  11        1.99       -2.13      3.66 o 
   3   1  11      151.04      157.27      8.63 o 
  -5   2  11       25.77       29.55      5.86 o 
  -4   2  11      170.84      174.83      9.13 o 
  -3   2  11      194.93      187.57      9.29 o 
  -2   2  11       36.57       31.42      5.89 o 
  -1   2  11      201.32      197.11      9.85 o 
   0   2  11      103.18      119.03      5.95 o 
   1   2  11        3.68        2.34      4.03 o 
   2   2  11       62.64       56.76      6.14 o 
  -5   3  11        3.55        6.03      5.84 o 
  -4   3  11      251.38      272.57     13.46 o 
  -3   3  11      175.65      187.85     11.02 o 
  -2   3  11       12.67       16.33      7.08 o 
  -1   3  11       40.37       35.16      4.43 o 
   0   3  11       15.79       15.32      4.99 o 
   1   3  11        4.73        2.95      4.86 o 
  -4   4  11       38.44       31.34     17.69 o 
  -3   4  11       10.55       14.21      8.85 o 
  -2   4  11       68.66       68.10      6.84 o 
  -1   4  11      242.42      243.52     11.35 o 
   0   4  11      108.78      107.74      8.16 o 
   0 -11  12      121.34      132.35     19.66 o 
   1 -11  12      163.56      187.14     12.85 o 
   2 -11  12        3.08       -6.71      6.71 o 
   3 -11  12       22.59       28.11      6.38 o 
   4 -11  12        6.85       -8.74     10.48 o 
  -2 -10  12       10.10        8.69      7.61 o 
  -1 -10  12        6.39       -8.30     11.14 o 
   0 -10  12       41.35       54.13      7.61 o 
   1 -10  12      169.04      178.07     33.63 o 
   2 -10  12        0.16        0.51      4.31 o 
   3 -10  12       44.04       53.20      6.98 o 
   4 -10  12       25.73       29.89      7.71 o 
  -3  -9  12       45.11       47.90      5.63 o 
  -2  -9  12      136.39      148.87      5.89 o 
  -1  -9  12       24.94       20.68      5.48 o 
   0  -9  12       28.29       30.97      7.08 o 
   1  -9  12       26.24       38.62      7.77 o 
   2  -9  12       21.35       12.72      5.39 o 
   3  -9  12      250.16      294.07     23.34 o 
   4  -9  12       73.52       79.83      8.92 o 
   5  -9  12        1.69        6.49      7.05 o 
  -3  -8  12        0.97        1.35      3.47 o 
  -2  -8  12        9.13        9.31      4.38 o 
  -1  -8  12       58.81       77.19      7.40 o 
   0  -8  12      201.69      214.08     11.44 o 
   1  -8  12      309.59      307.75     11.99 o 
   2  -8  12       55.93       59.56      6.33 o 
   3  -8  12       48.98       59.71      7.28 o 
   4  -8  12        1.86       12.00      6.27 o 
   5  -8  12       38.91       50.63     11.64 o 
  -4  -7  12       54.50       79.37      6.24 o 
  -3  -7  12      267.12      268.39      9.72 o 
  -2  -7  12      174.82      180.23     10.34 o 
  -1  -7  12       21.01       25.68      6.15 o 
   0  -7  12      115.76      120.57      6.60 o 
   1  -7  12       80.70       85.37      6.00 o 
   2  -7  12      136.05      132.63     10.51 o 
   3  -7  12      349.04      351.67     15.04 o 
   4  -7  12      236.57      251.73     16.30 o 
   5  -7  12       49.60       61.27     12.43 o 
  -4  -6  12        5.30        5.00      4.15 o 
  -3  -6  12       74.86       87.31      5.29 o 
  -2  -6  12       66.46       61.09      5.43 o 
  -1  -6  12       31.10       40.75      5.14 o 
   0  -6  12      264.09      260.91      9.94 o 
   1  -6  12      285.73      274.47     12.41 o 
   2  -6  12        7.81        5.08      4.22 o 
   3  -6  12       58.37       63.15      7.70 o 
   4  -6  12       66.78       59.39     10.92 o 
   5  -6  12        1.18        0.07      6.87 o 
  -5  -5  12       65.42       58.96      5.94 o 
  -4  -5  12        2.00        6.51      3.82 o 
  -3  -5  12       52.46       55.48      4.82 o 
  -2  -5  12      107.34       93.39      8.23 o 
  -1  -5  12        8.03        9.75      3.88 o 
   0  -5  12      313.67      273.12     13.74 o 
   1  -5  12      381.01      362.07     17.77 o 
   2  -5  12        0.04       -2.29      3.95 o 
   3  -5  12      117.32      106.61      9.05 o 
   4  -5  12       34.63       45.01      8.01 o 
   5  -5  12        4.45        5.17      7.20 o 
  -5  -4  12        3.39        6.57      4.26 o 
  -4  -4  12       45.23       52.41      5.04 o 
  -3  -4  12      330.84      340.91     10.37 o 
  -2  -4  12      175.34      155.74      9.52 o 
  -1  -4  12       18.02       14.25      4.21 o 
   0  -4  12      116.92      102.18      6.57 o 
   1  -4  12       34.65       33.72      4.89 o 
   2  -4  12       53.03       54.17      5.88 o 
   3  -4  12      258.91      258.73     11.26 o 
   4  -4  12      305.92      321.38     20.67 o 
   5  -4  12       42.78       43.10      8.83 o 
  -5  -3  12      118.00      113.20      8.26 o 
  -4  -3  12        1.62        3.23      3.96 o 
  -3  -3  12       46.66       53.23      8.16 o 
  -2  -3  12        1.98       -0.18      3.30 o 
  -1  -3  12      131.17      134.15      7.62 o 
   0  -3  12      606.27      589.07     17.04 o 
   1  -3  12      417.05      393.90     13.71 o 
   2  -3  12       37.60       46.99      6.59 o 
   3  -3  12       50.55       47.18      6.37 o 
   4  -3  12        9.57        7.70      6.18 o 
  -5  -2  12        2.08        8.66      4.78 o 
  -4  -2  12      139.04      158.75      8.91 o 
  -3  -2  12      518.51      543.88     14.11 o 
  -2  -2  12      398.30      395.50     12.21 o 
  -1  -2  12        7.77        5.36      4.19 o 
   0  -2  12      157.91      156.10      8.43 o 
   1  -2  12      180.79      171.96      8.97 o 
   2  -2  12       31.18       26.03      5.66 o 
   3  -2  12      256.75      252.77     11.67 o 
   4  -2  12      214.12      222.03     11.59 o 
  -5  -1  12       68.61       51.64      6.41 o 
  -4  -1  12       13.08       10.28      4.33 o 
  -3  -1  12      242.05      250.88      9.37 o 
  -2  -1  12       95.88       91.97      5.97 o 
  -1  -1  12       10.69       12.07      5.08 o 
   0  -1  12      311.27      294.29     11.58 o 
   1  -1  12      173.61      189.89      9.65 o 
   2  -1  12        2.77        3.18      4.15 o 
   3  -1  12       56.05       44.21      5.95 o 
  -5   0  12      194.62      199.62     10.14 o 
  -4   0  12        0.64        1.39      4.65 o 
  -3   0  12      151.21      144.39      7.57 o 
  -2   0  12      170.15      178.76      8.08 o 
  -1   0  12        6.72        0.50      3.95 o 
   0   0  12      386.48      419.42     14.62 o 
   1   0  12      244.71      247.03      9.98 o 
   2   0  12       27.99       31.84      5.96 o 
   3   0  12       18.62       22.00      7.56 o 
  -5   1  12       15.78       15.97      5.64 o 
  -4   1  12       60.47       67.53      6.80 o 
  -3   1  12      257.23      251.52     10.92 o 
  -2   1  12      124.60      115.86      7.29 o 
  -1   1  12        0.22       -1.25      5.00 o 
   0   1  12       38.79       35.19      5.21 o 
   1   1  12        9.64       18.34      6.15 o 
   2   1  12      159.02      168.67     17.64 o 
  -4   2  12        1.07       -3.13      4.79 o 
  -3   2  12       79.94       84.95      7.51 o 
  -2   2  12       25.09       36.89      5.20 o 
  -1   2  12       32.63       32.73      6.24 o 
   0   2  12      287.65      277.11     15.64 o 
   1   2  12      179.53      198.54     11.75 o 
  -3   3  12      173.74      182.37     14.11 o 
  -2   3  12       59.51       81.70     10.60 o 
  -1   3  12       33.80       25.68      8.18 o 
  -1 -10  13        0.24        0.01      5.65 o 
   0 -10  13       46.26       48.00      8.23 o 
   1 -10  13      129.83      133.53     12.02 o 
   2 -10  13      170.59      214.09     24.54 o 
   3 -10  13       13.36       17.91      6.29 o 
  -2  -9  13      103.57      120.79      8.04 o 
  -1  -9  13       72.37       69.47      8.91 o 
   0  -9  13        3.81        2.87      6.58 o 
   1  -9  13       44.51       60.89     12.04 o 
   2  -9  13       29.98       29.62      9.45 o 
   3  -9  13       17.61       18.60      6.54 o 
   4  -9  13       60.74       53.23     16.82 o 
  -3  -8  13        0.84       -5.37      5.68 o 
  -2  -8  13        2.54        4.00      3.87 o 
  -1  -8  13      100.84       99.39      8.88 o 
   0  -8  13        1.90        3.04      4.26 o 
   1  -8  13      107.01      112.66      7.74 o 
   2  -8  13       66.05       58.68     12.75 o 
   3  -8  13        0.97       -3.41      5.31 o 
   4  -8  13      156.19      166.46     20.28 o 
  -3  -7  13        8.06        9.26      4.26 o 
  -2  -7  13       34.78       37.18      7.39 o 
  -1  -7  13        2.61        0.20      5.71 o 
   0  -7  13       37.63       52.72      5.66 o 
   1  -7  13      124.14      125.89     15.62 o 
   2  -7  13      141.70      131.74     13.32 o 
   3  -7  13       22.27       20.26      6.62 o 
   4  -7  13        6.68       -3.21      7.76 o 
  -4  -6  13      134.24      159.31      8.86 o 
  -3  -6  13      105.49      110.71      6.15 o 
  -2  -6  13      168.54      183.73      9.54 o 
  -1  -6  13      108.81      117.37      7.24 o 
   0  -6  13        0.57       -0.65      3.98 o 
   1  -6  13       99.61       95.19      7.15 o 
   2  -6  13        9.17        4.18      5.29 o 
   3  -6  13      125.06      122.43     10.06 o 
   4  -6  13      320.08      354.76     17.17 o 
  -4  -5  13      129.75      124.93      6.90 o 
  -3  -5  13       18.94       17.93      4.24 o 
  -2  -5  13       99.03       98.12      7.18 o 
  -1  -5  13       24.02       13.46      4.76 o 
   0  -5  13      211.62      223.59      9.92 o 
   1  -5  13      299.69      294.90     15.86 o 
   2  -5  13      169.03      174.42      9.42 o 
   3  -5  13       20.58       14.16      6.88 o 
   4  -5  13        5.03       10.10      8.15 o 
  -4  -4  13        1.28        1.64      4.06 o 
  -3  -4  13      183.71      230.12     11.39 o 
  -2  -4  13      262.34      280.74      9.65 o 
  -1  -4  13      181.10      187.86     10.69 o 
   0  -4  13        5.73        8.48      5.55 o 
   1  -4  13      288.17      294.65     11.78 o 
   2  -4  13      204.28      211.77     10.49 o 
   3  -4  13       14.98       29.59      6.19 o 
   4  -4  13      234.39      216.21     15.96 o 
  -4  -3  13       17.43       16.37      4.73 o 
  -3  -3  13        3.97       -0.83      3.89 o 
  -2  -3  13      193.92      187.20      8.11 o 
  -1  -3  13      200.98      202.12      9.78 o 
   0  -3  13        0.64        2.09      4.55 o 
   1  -3  13      117.14      108.83      7.94 o 
   2  -3  13       17.71       21.03      5.66 o 
   3  -3  13        4.89        5.23      5.60 o 
  -4  -2  13       49.39       42.72      5.44 o 
  -3  -2  13       16.10       24.25      4.71 o 
  -2  -2  13       84.65       75.84      5.89 o 
  -1  -2  13        8.03        5.92      4.86 o 
   0  -2  13       44.10       38.61      5.98 o 
   1  -2  13      301.38      296.64     12.31 o 
   2  -2  13      328.40      349.96     13.81 o 
   3  -2  13       36.28       49.12      9.11 o 
  -4  -1  13        7.96        9.67      4.83 o 
  -3  -1  13       71.95       60.76      5.97 o 
  -2  -1  13      184.09      180.58      8.78 o 
  -1  -1  13      208.18      201.42     10.39 o 
   0  -1  13        3.66        7.54      7.09 o 
   1  -1  13       31.55       37.07      6.29 o 
   2  -1  13        3.12        9.27      5.86 o 
  -4   0  13       54.19       59.62      7.47 o 
  -3   0  13        9.98        9.59      4.94 o 
  -2   0  13      179.79      188.61      8.92 o 
  -1   0  13       12.27       11.27      4.64 o 
   0   0  13      100.01      116.30      8.70 o 
   1   0  13      236.63      243.36     21.22 o 
  -3   1  13       22.41       27.84      6.08 o 
  -2   1  13      187.12      204.11     10.39 o 
  -1   1  13       92.30       95.39      7.14 o 
   0   1  13       21.16       17.14      5.78 o 
   0  -9  14        0.33       -0.45      7.15 o 
   1  -9  14       18.47       23.09      5.80 o 
   2  -9  14       85.47       88.28      8.47 o 
  -1  -8  14      110.92      127.99      8.10 o 
   0  -8  14       11.53       -3.54      4.75 o 
   1  -8  14        6.75       11.53      5.52 o 
   2  -8  14       52.58       51.12      9.42 o 
   3  -8  14        7.28       15.25      9.63 o 
  -2  -7  14        0.96        3.23      3.85 o 
  -1  -7  14        2.40        1.50      4.49 o 
   0  -7  14       52.39       56.46      6.21 o 
   1  -7  14       16.04       17.07      5.84 o 
   2  -7  14      187.61      180.08     11.40 o 
   3  -7  14      152.37      174.86     31.67 o 
  -2  -6  14       79.28       91.20      6.01 o 
  -1  -6  14      195.92      218.80     10.32 o 
   0  -6  14       12.26        9.89      5.06 o 
   1  -6  14       34.86       36.93      6.11 o 
   2  -6  14      144.48      139.61     19.09 o 
   3  -6  14       85.36       79.11     17.25 o 
  -3  -5  14       10.13       13.12      4.46 o 
  -2  -5  14       72.25       84.63      6.08 o 
  -1  -5  14       59.88       75.34      7.00 o 
   0  -5  14       66.23       69.11      6.97 o 
   1  -5  14       39.48       35.37      6.11 o 
   2  -5  14       15.23       14.82      5.81 o 
   3  -5  14        7.07        5.48      9.27 o 
  -3  -4  14      111.77      111.95      7.99 o 
  -2  -4  14        3.07        1.88      4.16 o 
  -1  -4  14       85.37       92.09      8.77 o 
   0  -4  14        0.94        1.51      5.00 o 
   1  -4  14      203.38      189.36     10.35 o 
   2  -4  14      232.73      244.12     11.81 o 
  -3  -3  14        4.19        2.32      5.20 o 
  -2  -3  14      257.38      257.89      9.95 o 
  -1  -3  14      134.77      151.00      9.28 o 
   0  -3  14       39.18       53.00      6.81 o 
   1  -3  14        3.95        2.93      5.52 o 
   2  -3  14       26.05       19.87      7.44 o 
  -3  -2  14       28.76       30.12      6.31 o 
  -2  -2  14        1.48        2.18      4.36 o 
  -1  -2  14      100.33       86.90      7.72 o 
   0  -2  14       89.49       97.06      8.24 o 
   1  -2  14       37.50       29.71      6.61 o 
  -2  -1  14       43.99       41.75      8.77 o 
  -1  -1  14       53.15       57.61      6.41 o 
   0  -1  14        3.75        7.43      5.93 o 
                                                 
